# Supplementary material for: Prop-2-en-1-yl 4-(4,5-diphenyl-1H-imidazol-2-yl)benzoate
Source: Acta Crystallogr Sect E Struct Rep Online. 2013 Jun 15;69(Pt 7):o1105–6. doi: 10.1107/S160053681301619X (PMC3770380; doi:10.1107/S160053681301619X)
Supplement: Supplementary file 1 [file e-69-o1105-sup1.cif]

##############################################################################
#                                                                            #
# This CIF contains the data in a paper accepted for publication in          #
# Acta Crystallographica Section E. It conforms to the requirements of       #
# Notes for Authors for Acta Crystallographica Section E, and has been       #
# peer reviewed under the auspices of the IUCr Commission on Journals.       #
#                                                                            #
# Full details of the Crystallographic Information File format               #
# are given in the paper "The Crystallographic Information File (CIF):       #
# a New Standard Archive File for Crystallography" by S. R. Hall, F. H.      #
# Allen and I. D. Brown [Acta Cryst. (1991), A47, 655-685].                  #
#                                                                            #
# The current version of the core CIF dictionary is obtainable from          #
# ftp://ftp.iucr.org/pub/cif_core.dic.                                       #
#                                                                            #
# Software is freely available for graphical display of the structure(s)     #
# in this CIF. For information consult the CIF software page                 #
# http://www.iucr.org/resources/cif/software.                                #
#                                                                            #
# This file may be used for bona fide research purposes within the           #
# scientific community so long as proper attribution is given to the journal # 
# article from which it was obtained.                                        #
#                                                                            #
##############################################################################
data_global
_audit_creation_method     'PLATON <TABLE ACC> option'
_journal_date_recd_electronic     2013-06-10
_journal_date_accepted     2013-06-11
_journal_name_full     'Acta Crystallographica, Section E'
_journal_year     2013
_journal_volume     69
_journal_issue      7
_journal_page_first     o1105
_journal_page_last     o1106
_journal_paper_category     QO
_journal_paper_doi     10.1107/S160053681301619X
_journal_coeditor_code     HG5323
_publ_contact_author_name
;
Dr Antar Abdelhamid
;
_publ_contact_author_address
;
Chemistry Department,
Faculty of Science,
Sohag University,
82524 Sohag,
Egypt
;
_publ_contact_author_email     'shaabankamel@yahoo.com'
_publ_contact_author_fax     ?
_publ_contact_author_phone     ?
_publ_section_title
;
Prop-2-en-1-yl 4-(4,5-diphenyl-1<i>H</i>-imidazol-2-yl)benzoate
;
loop_
    _publ_author_name
    _publ_author_address
    'Mohamed, Shaaban K.'
;
Chemistry and Environmental Division,
Manchester Metropolitan University,
Manchester M1 5GD,
England
Chemistry Department,
Faculty of Science,
Mini University,
61519 El-Minia,
Egypt
;
    'Akkurt, Mehmet'
;
Department of Physics,
Faculty of Sciences,
Erciyes University,
38039 Kayseri,
Turkey
;
    'Adel A. Marzouk'
;
Pharmaceutical Chemistry Department,
Faculty of Pharmacy,
Al Azhar University,
Egypt
;
    'Antar A. Abdelhamid'
;
Chemistry Department,
Faculty of Science,
Sohag University,
82524 Sohag,
Egypt
;
    'Francisco Santoyo-Gonzalez'
;
Department of  Organic Chemistry,
Faculty of Science, Institute of Biotechnology,
Granada University, Granada
E-18071,
Spain
;
data_I
_chemical_name_systematic
;
Prop-2-en-1-yl 4-(4,5-diphenyl-1<i>H</i>-imidazol-2-yl)benzoate
;
_chemical_name_common     ?
_chemical_formula_moiety     'C25 H20 N2 O2'
_chemical_formula_sum     'C25 H20 N2 O2'
_chemical_formula_structural     ?
_chemical_formula_iupac     'C25 H20 N2 O2'
_chemical_formula_weight     380.43
_chemical_melting_point     ?
_symmetry_cell_setting     monoclinic
_symmetry_space_group_name_H-M     'P 21/c'
_symmetry_space_group_name_Hall     '-P 2ybc'
loop_
    _symmetry_equiv_pos_site_id
    _symmetry_equiv_pos_as_xyz
    1 x,y,z
    2 -x,1/2+y,1/2-z
    3 -x,-y,-z
    4 x,1/2-y,1/2+z
_cell_length_a     15.705(5)
_cell_length_b     14.888(5)
_cell_length_c     17.589(6)
_cell_angle_alpha     90
_cell_angle_beta     105.151(4)
_cell_angle_gamma     90
_cell_volume     3970(2)
_cell_formula_units_Z     8
_cell_measurement_reflns_used     5599
_cell_measurement_theta_min     2.40
_cell_measurement_theta_max     24.15
_cell_measurement_temperature     100(2)
_cell_special_details
;
;
_exptl_crystal_description     'prism'
_exptl_crystal_colour     'colourless'
_exptl_crystal_size_max     0.730
_exptl_crystal_size_mid     0.350
_exptl_crystal_size_min     0.150
_exptl_crystal_size_rad     ?
_exptl_crystal_density_diffrn     1.273
_exptl_crystal_density_meas     ?
_exptl_crystal_density_method     'Not Measured'
_exptl_crystal_F_000     1600
_exptl_absorpt_coefficient_mu     0.081
_exptl_absorpt_correction_type     multi-scan
_exptl_absorpt_process_details     '(SADABS; Sheldrick, 2004)'
_exptl_absorpt_correction_T_min     0.967
_exptl_absorpt_correction_T_max     0.988
_exptl_special_details
;
;
_diffrn_ambient_temperature     100(2)
_diffrn_radiation_type     'MoK\a'
_diffrn_radiation_wavelength     0.71073
_diffrn_radiation_source     'sealed tube'
_diffrn_radiation_monochromator     'graphite'
_diffrn_measurement_device_type     'Bruker SMART APEX CCD area-detector'
_diffrn_measurement_method     'phi and omega scans'
_diffrn_detector_area_resol_mean     ?
_diffrn_reflns_number     46196
_diffrn_reflns_av_R_equivalents     0.0637
_diffrn_reflns_av_sigmaI/netI     0.0526
_diffrn_reflns_theta_min     1.34
_diffrn_reflns_theta_max     28.11
_diffrn_reflns_theta_full     25.24
_diffrn_measured_fraction_theta_max     0.964
_diffrn_measured_fraction_theta_full     1.000
_diffrn_reflns_limit_h_min     -20
_diffrn_reflns_limit_h_max     19
_diffrn_reflns_limit_k_min     -19
_diffrn_reflns_limit_k_max     19
_diffrn_reflns_limit_l_min     -23
_diffrn_reflns_limit_l_max     23
_diffrn_reflns_reduction_process
;
;
_diffrn_standards_number     ?
_diffrn_standards_interval_count     ?
_diffrn_standards_decay_%     ?
_refine_special_details
;
Refinement on <i>F</i>^2^ for ALL reflections except those flagged by the user
for potential systematic errors. Weighted <i>R</i>-factors <i>wR</i> and all
goodnesses of fit <i>S</i> are based on <i>F</i>^2^, conventional
<i>R</i>-factors <i>R</i> are based on <i>F</i>, with <i>F</i> set to zero for
negative <i>F</i>^2^. The observed criterion of <i>F</i>^2^ > \s(<i>F</i>^2^)
is used only for calculating -<i>R</i>-factor-obs <i>etc</i>. and is not
relevant to the choice of reflections for refinement. <i>R</i>-factors based
on <i>F</i>^2^ are statistically about twice as large as those based on
<i>F</i>, and <i>R</i>-factors based on ALL data will be even larger.
;
_reflns_number_total     9345
_reflns_number_gt     6507
_reflns_threshold_expression     I>2\s(I)
_refine_ls_structure_factor_coef     Fsqd
_refine_ls_matrix_type     full
_refine_ls_R_factor_all     0.0899
_refine_ls_R_factor_gt     0.0576
_refine_ls_wR_factor_gt     0.1263
_refine_ls_wR_factor_ref     0.1485
_refine_ls_goodness_of_fit_ref     1.016
_refine_ls_restrained_S_all     1.015
_refine_ls_number_reflns     9345
_refine_ls_number_parameters     530
_refine_ls_number_restraints     42
_refine_ls_number_constraints     ?
_refine_ls_hydrogen_treatment     constr
_refine_ls_weighting_scheme     calc
_refine_ls_weighting_details
              'W=1/[\S^2^(FO^2^)+(0.0551P)^2^+2.4694P] where P=(FO^2^+2FC^2^)/3'
_atom_sites_solution_hydrogens     mixed
_atom_sites_solution_primary     ?
_atom_sites_solution_secondary     ?
_refine_ls_shift/su_max     0.000
_refine_ls_shift/su_mean     0.000
_refine_diff_density_max     0.505
_refine_diff_density_min     -0.465
_refine_ls_extinction_method     'none'
_refine_ls_abs_structure_details     ?
_refine_ls_abs_structure_Flack     .
loop_
    _atom_type_symbol
    _atom_type_description
    _atom_type_scat_dispersion_real
    _atom_type_scat_dispersion_imag
    _atom_type_scat_source
    C C 0.0033 0.0016 ' International Tables Vol C Tables 4.2.6.8 and 6.1.1.4'
    H H 0.0000 0.0000 ' International Tables Vol C Tables 4.2.6.8 and 6.1.1.4'
    N N 0.0061 0.0033 ' International Tables Vol C Tables 4.2.6.8 and 6.1.1.4'
    O O 0.0106 0.0060 ' International Tables Vol C Tables 4.2.6.8 and 6.1.1.4'
_computing_data_collection     'SMART (Bruker, 2001)'
_computing_cell_refinement     'SAINT (Bruker, 2001)'
_computing_data_reduction     'SAINT (Bruker, 2001)'
_computing_structure_solution     'SIR97 (Altomare <i>et al.</i>, 1999)'
_computing_structure_refinement     'SHELXL97 (Sheldrick, 2008)'
_computing_molecular_graphics     'ORTEP-3 for Windows (Farrugia, 2012)'
_computing_publication_material
                                'WinGX (Farrugia, 2012) and PLATON (Spek, 2009)'
loop_
    _atom_site_type_symbol
    _atom_site_label
    _atom_site_fract_x
    _atom_site_fract_y
    _atom_site_fract_z
    _atom_site_U_iso_or_equiv
    _atom_site_thermal_displace_type
    _atom_site_calc_flag
    _atom_site_refinement_flags
    _atom_site_occupancy
    _atom_site_disorder_assembly
    _atom_site_disorder_group
    O O1 0.35999(12) 0.64057(10) 0.76160(9) 0.0464(6) Uani d . 1.000 . .
    O O2 0.46517(10) 0.56399(10) 0.84766(9) 0.0386(5) Uani d . 1.000 . .
    N N1 0.26812(10) 0.22756(11) 0.54074(9) 0.0226(5) Uani d . 1.000 . .
    N N2 0.31920(10) 0.15565(11) 0.65403(9) 0.0230(5) Uani d . 1.000 . .
    C C1 0.25545(12) 0.13717(13) 0.52362(11) 0.0229(6) Uani d . 1.000 . .
    C C2 0.30723(12) 0.23573(13) 0.61920(11) 0.0222(5) Uani d . 1.000 . .
    C C3 0.28623(12) 0.09338(13) 0.59526(11) 0.0224(5) Uani d . 1.000 . .
    C C4 0.28431(12) -0.00269(13) 0.61516(11) 0.0237(6) Uani d . 1.000 . .
    C C5 0.34480(13) -0.03739(14) 0.68160(11) 0.0269(6) Uani d . 1.000 . .
    C C6 0.34347(14) -0.12801(14) 0.70058(12) 0.0299(6) Uani d . 1.000 . .
    C C7 0.28312(14) -0.18565(14) 0.65308(13) 0.0321(7) Uani d . 1.000 . .
    C C8 0.22224(14) -0.15158(15) 0.58780(13) 0.0349(7) Uani d . 1.000 . .
    C C9 0.22164(13) -0.06108(14) 0.56960(12) 0.0300(6) Uani d . 1.000 . .
    C C10 0.21672(13) 0.10645(13) 0.44218(11) 0.0247(6) Uani d . 1.000 . .
    C C11 0.24996(13) 0.03092(14) 0.41210(12) 0.0290(6) Uani d . 1.000 . .
    C C12 0.21196(15) 0.00247(15) 0.33582(12) 0.0346(7) Uani d . 1.000 . .
    C C13 0.14243(15) 0.04930(15) 0.28740(12) 0.0364(7) Uani d . 1.000 . .
    C C14 0.10969(15) 0.12467(15) 0.31610(12) 0.0347(7) Uani d . 1.000 . .
    C C15 0.14608(14) 0.15236(14) 0.39315(12) 0.0284(6) Uani d . 1.000 . .
    C C16 0.33102(12) 0.32180(13) 0.65973(11) 0.0225(5) Uani d . 1.000 . .
    C C17 0.28642(13) 0.40108(14) 0.63137(11) 0.0263(6) Uani d . 1.000 . .
    C C18 0.30953(13) 0.48151(14) 0.67087(11) 0.0274(6) Uani d . 1.000 . .
    C C19 0.37744(13) 0.48436(13) 0.73951(11) 0.0257(6) Uani d . 1.000 . .
    C C20 0.42279(14) 0.40575(14) 0.76760(12) 0.0325(7) Uani d . 1.000 . .
    C C21 0.40007(13) 0.32554(14) 0.72791(12) 0.0307(6) Uani d . 1.000 . .
    C C22 0.39888(14) 0.57134(14) 0.78239(11) 0.0284(6) Uani d . 1.000 . .
    C C23 0.48580(16) 0.64419(16) 0.89787(13) 0.0398(8) Uani d D 1.000 . .
    C C24A 0.42436(19) 0.65330(19) 0.94755(16) 0.0411(7) Uani d DUP 0.870(4) B 1
    C C25A 0.4480(2) 0.6382(2) 1.02341(17) 0.0411(7) Uani d DUP 0.870(4) B 1
    C C25B 0.4084(13) 0.6533(15) 1.0086(12) 0.0411(7) Uani d DUP 0.130(4) B 2
    C C24B 0.4763(12) 0.6242(13) 0.9812(9) 0.0411(7) Uani d DUP 0.130(4) B 2
    O O3 0.72389(9) 0.11506(11) 0.98995(8) 0.0361(5) Uani d . 1.000 . .
    O O4 0.68567(8) 0.10185(10) 1.10449(8) 0.0288(4) Uani d . 1.000 . .
    N N3 0.25961(10) 0.13099(11) 0.79692(9) 0.0218(5) Uani d . 1.000 . .
    N N4 0.23280(10) 0.12800(10) 0.91440(9) 0.0219(5) Uani d . 1.000 . .
    C C26 0.16917(12) 0.12879(12) 0.78295(11) 0.0217(5) Uani d . 1.000 . .
    C C27 0.29565(12) 0.12908(12) 0.87613(10) 0.0210(5) Uani d . 1.000 . .
    C C28 0.15348(12) 0.12699(12) 0.85661(11) 0.0213(5) Uani d . 1.000 . .
    C C29 0.06818(12) 0.12799(13) 0.87721(11) 0.0224(5) Uani d . 1.000 . .
    C C30 0.06319(13) 0.09824(14) 0.95100(12) 0.0280(6) Uani d . 1.000 . .
    C C31 -0.01582(14) 0.10342(14) 0.97286(13) 0.0323(7) Uani d . 1.000 . .
    C C32 -0.09136(14) 0.13606(14) 0.92102(13) 0.0315(7) Uani d . 1.000 . .
    C C33 -0.08745(14) 0.16429(15) 0.84699(13) 0.0338(7) Uani d . 1.000 . .
    C C34 -0.00862(13) 0.16088(14) 0.82550(12) 0.0303(7) Uani d . 1.000 . .
    C C35 0.11146(12) 0.12649(13) 0.70215(11) 0.0222(5) Uani d . 1.000 . .
    C C36 0.05572(13) 0.05385(14) 0.67653(12) 0.0278(6) Uani d . 1.000 . .
    C C37 0.00288(13) 0.05064(15) 0.59948(12) 0.0319(6) Uani d . 1.000 . .
    C C38 0.00694(13) 0.11936(15) 0.54765(12) 0.0323(7) Uani d . 1.000 . .
    C C39 0.06174(13) 0.19250(15) 0.57282(12) 0.0305(6) Uani d . 1.000 . .
    C C40 0.11339(12) 0.19657(14) 0.65014(11) 0.0261(6) Uani d . 1.000 . .
    C C41 0.39055(12) 0.12569(12) 0.91330(11) 0.0210(5) Uani d . 1.000 . .
    C C42 0.45320(12) 0.13070(13) 0.86928(11) 0.0240(6) Uani d . 1.000 . .
    C C43 0.54253(12) 0.12645(13) 0.90681(11) 0.0245(6) Uani d . 1.000 . .
    C C44 0.57150(12) 0.11583(13) 0.98811(11) 0.0226(6) Uani d . 1.000 . .
    C C45 0.50929(12) 0.10990(13) 1.03207(11) 0.0240(6) Uani d . 1.000 . .
    C C46 0.42025(12) 0.11466(13) 0.99490(11) 0.0242(6) Uani d . 1.000 . .
    C C47 0.66770(13) 0.11106(13) 1.02562(11) 0.0259(6) Uani d . 1.000 . .
    C C48 0.77829(13) 0.10768(15) 1.14775(12) 0.0324(7) Uani d . 1.000 . .
    C C49 0.80374(15) 0.20428(16) 1.15957(13) 0.0384(7) Uani d . 1.000 . .
    C C50 0.86523(17) 0.2423(2) 1.13349(15) 0.0527(9) Uani d . 1.000 . .
    H H5 0.38720 0.00130 0.71410 0.0320 Uiso c RU 1.000 . .
    H H1N 0.2592(13) 0.2721(15) 0.5047(12) 0.0270 Uiso d U 1.000 . .
    H H8 0.18040 -0.19070 0.55520 0.0420 Uiso c RU 1.000 . .
    H H6 0.38420 -0.15050 0.74640 0.0360 Uiso c RU 1.000 . .
    H H7 0.28350 -0.24790 0.66520 0.0380 Uiso c RU 1.000 . .
    H H12 0.23390 -0.04990 0.31640 0.0420 Uiso c RU 1.000 . .
    H H13 0.11740 0.02980 0.23490 0.0440 Uiso c RU 1.000 . .
    H H14 0.06230 0.15750 0.28310 0.0420 Uiso c RU 1.000 . .
    H H15 0.12240 0.20340 0.41280 0.0340 Uiso c RU 1.000 . .
    H H17 0.23970 0.39980 0.58450 0.0320 Uiso c RU 1.000 . .
    H H18 0.27870 0.53500 0.65090 0.0330 Uiso c RU 1.000 . .
    H H20 0.46970 0.40720 0.81440 0.0390 Uiso c RU 1.000 . .
    H H21 0.43190 0.27240 0.74740 0.0370 Uiso c RU 1.000 . .
    H H23A 0.54690 0.63970 0.93170 0.0480 Uiso c RU 1.000 A 1
    H H23B 0.48200 0.69820 0.86440 0.0480 Uiso c RU 1.000 A 1
    H H24A 0.36520 0.67080 0.92370 0.0490 Uiso c RUP 0.870(4) B 1
    H H25A 0.50690 0.62070 1.04830 0.0490 Uiso c RUP 0.870(4) B 1
    H H25B 0.40640 0.64480 1.05370 0.0490 Uiso c RUP 0.870(4) B 1
    H H9 0.17810 -0.03840 0.52560 0.0360 Uiso c RU 1.000 . .
    H H11 0.29870 -0.00090 0.44410 0.0350 Uiso c RU 1.000 . .
    H H24B 0.52090 0.58930 1.01550 0.0490 Uiso c RUP 0.130(4) B 2
    H H25C 0.36280 0.68840 0.97570 0.0490 Uiso c RUP 0.130(4) B 2
    H H25D 0.40630 0.63880 1.06060 0.0490 Uiso c RUP 0.130(4) B 2
    H H3N 0.2875(14) 0.1334(14) 0.7588(12) 0.0260 Uiso d U 1.000 . .
    H H30 0.11420 0.07420 0.98680 0.0340 Uiso c RU 1.000 . .
    H H31 -0.01780 0.08430 1.02390 0.0390 Uiso c RU 1.000 . .
    H H32 -0.14520 0.13910 0.93600 0.0380 Uiso c RU 1.000 . .
    H H33 -0.13920 0.18620 0.81070 0.0410 Uiso c RU 1.000 . .
    H H34 -0.00690 0.18130 0.77480 0.0360 Uiso c RU 1.000 . .
    H H36 0.05370 0.00610 0.71180 0.0330 Uiso c RU 1.000 . .
    H H37 -0.03590 0.00130 0.58260 0.0380 Uiso c RU 1.000 . .
    H H38 -0.02790 0.11650 0.49470 0.0390 Uiso c RU 1.000 . .
    H H39 0.06400 0.23990 0.53720 0.0370 Uiso c RU 1.000 . .
    H H40 0.15010 0.24730 0.66750 0.0310 Uiso c RU 1.000 . .
    H H42 0.43440 0.13700 0.81360 0.0290 Uiso c RU 1.000 . .
    H H43 0.58450 0.13080 0.87660 0.0290 Uiso c RU 1.000 . .
    H H45 0.52830 0.10260 1.08760 0.0290 Uiso c RU 1.000 . .
    H H46 0.37850 0.11040 1.02530 0.0290 Uiso c RU 1.000 . .
    H H48A 0.81530 0.07740 1.11780 0.0390 Uiso c RU 1.000 . .
    H H48B 0.78760 0.07740 1.19940 0.0390 Uiso c RU 1.000 . .
    H H49 0.77300 0.24050 1.18810 0.0460 Uiso c RU 1.000 . .
    H H50A 0.89730 0.20800 1.10480 0.0630 Uiso c RU 1.000 . .
    H H50B 0.87800 0.30420 1.14320 0.0630 Uiso c RU 1.000 . .
loop_
    _atom_site_aniso_label
    _atom_site_aniso_U_11
    _atom_site_aniso_U_22
    _atom_site_aniso_U_33
    _atom_site_aniso_U_12
    _atom_site_aniso_U_13
    _atom_site_aniso_U_23
    O1 0.0718(12) 0.0279(9) 0.0318(9) 0.0067(8) 0.0000(8) -0.0006(7)
    O2 0.0383(9) 0.0366(9) 0.0356(9) -0.0007(7) 0.0002(7) -0.0106(7)
    N1 0.0252(8) 0.0227(8) 0.0204(8) -0.0005(7) 0.0069(7) 0.0019(7)
    N2 0.0224(8) 0.0248(8) 0.0228(8) 0.0017(7) 0.0075(7) 0.0001(7)
    C1 0.0235(10) 0.0232(10) 0.0234(10) 0.0005(8) 0.0086(8) 0.0001(8)
    C2 0.0195(9) 0.0273(10) 0.0204(9) 0.0014(8) 0.0063(7) 0.0022(8)
    C3 0.0200(9) 0.0254(10) 0.0229(9) 0.0009(8) 0.0074(7) 0.0009(8)
    C4 0.0245(10) 0.0252(10) 0.0241(10) 0.0025(8) 0.0111(8) 0.0022(8)
    C5 0.0272(10) 0.0304(11) 0.0228(10) 0.0010(8) 0.0060(8) 0.0004(8)
    C6 0.0308(11) 0.0342(12) 0.0247(10) 0.0060(9) 0.0073(8) 0.0075(9)
    C7 0.0308(11) 0.0262(11) 0.0407(12) 0.0008(9) 0.0120(9) 0.0074(9)
    C8 0.0272(11) 0.0318(12) 0.0418(13) -0.0059(9) 0.0019(9) 0.0052(10)
    C9 0.0239(10) 0.0298(11) 0.0333(11) -0.0010(8) 0.0024(8) 0.0060(9)
    C10 0.0282(10) 0.0240(10) 0.0231(10) -0.0041(8) 0.0091(8) 0.0010(8)
    C11 0.0285(10) 0.0297(11) 0.0303(11) -0.0002(9) 0.0102(9) -0.0014(9)
    C12 0.0418(13) 0.0328(12) 0.0338(12) -0.0046(10) 0.0181(10) -0.0076(9)
    C13 0.0480(14) 0.0401(13) 0.0214(10) -0.0127(11) 0.0094(10) -0.0050(9)
    C14 0.0426(13) 0.0333(12) 0.0246(11) -0.0031(10) 0.0022(9) 0.0033(9)
    C15 0.0356(11) 0.0230(10) 0.0266(10) -0.0002(8) 0.0080(9) 0.0001(8)
    C16 0.0229(9) 0.0237(10) 0.0228(9) -0.0016(8) 0.0095(8) -0.0010(8)
    C17 0.0274(10) 0.0320(11) 0.0185(9) 0.0031(8) 0.0045(8) 0.0011(8)
    C18 0.0331(11) 0.0258(10) 0.0228(10) 0.0064(9) 0.0062(8) 0.0020(8)
    C19 0.0292(10) 0.0271(11) 0.0226(10) -0.0003(8) 0.0102(8) 0.0008(8)
    C20 0.0315(11) 0.0323(12) 0.0280(11) 0.0000(9) -0.0025(9) 0.0008(9)
    C21 0.0304(11) 0.0260(11) 0.0314(11) 0.0035(9) 0.0002(9) 0.0031(9)
    C22 0.0361(11) 0.0285(11) 0.0222(10) -0.0024(9) 0.0103(9) 0.0003(8)
    C23 0.0437(14) 0.0401(13) 0.0356(12) -0.0095(11) 0.0104(10) -0.0096(10)
    C24A 0.0403(13) 0.0466(12) 0.0377(10) -0.0018(10) 0.0126(9) -0.0011(9)
    C25A 0.0403(13) 0.0466(12) 0.0377(10) -0.0018(10) 0.0126(9) -0.0011(9)
    C25B 0.0403(13) 0.0466(12) 0.0377(10) -0.0018(10) 0.0126(9) -0.0011(9)
    C24B 0.0403(13) 0.0466(12) 0.0377(10) -0.0018(10) 0.0126(9) -0.0011(9)
    O3 0.0212(7) 0.0556(10) 0.0318(8) -0.0028(7) 0.0075(6) -0.0056(7)
    O4 0.0203(7) 0.0389(8) 0.0247(7) -0.0016(6) 0.0014(5) 0.0012(6)
    N3 0.0196(8) 0.0270(9) 0.0190(8) -0.0001(7) 0.0052(6) -0.0012(6)
    N4 0.0203(8) 0.0246(8) 0.0209(8) 0.0003(6) 0.0058(6) -0.0007(6)
    C26 0.0191(9) 0.0212(9) 0.0243(10) -0.0011(7) 0.0049(7) -0.0004(7)
    C27 0.0213(9) 0.0217(9) 0.0196(9) 0.0003(7) 0.0046(7) -0.0011(7)
    C28 0.0213(9) 0.0194(9) 0.0232(9) 0.0003(7) 0.0056(7) -0.0010(7)
    C29 0.0201(9) 0.0217(9) 0.0265(10) -0.0024(7) 0.0080(8) -0.0049(8)
    C30 0.0258(10) 0.0310(11) 0.0282(10) -0.0021(8) 0.0087(8) 0.0015(9)
    C31 0.0351(12) 0.0338(12) 0.0332(11) -0.0047(9) 0.0182(9) 0.0000(9)
    C32 0.0255(10) 0.0296(11) 0.0446(13) -0.0025(9) 0.0182(9) -0.0063(9)
    C33 0.0235(10) 0.0374(12) 0.0406(12) 0.0048(9) 0.0085(9) -0.0018(10)
    C34 0.0282(11) 0.0348(12) 0.0293(11) 0.0026(9) 0.0100(9) -0.0004(9)
    C35 0.0167(9) 0.0295(10) 0.0204(9) 0.0026(8) 0.0049(7) -0.0021(8)
    C36 0.0263(10) 0.0299(11) 0.0265(10) 0.0010(8) 0.0058(8) -0.0005(8)
    C37 0.0245(10) 0.0354(12) 0.0323(11) -0.0020(9) 0.0011(9) -0.0091(9)
    C38 0.0234(10) 0.0485(14) 0.0225(10) 0.0065(9) 0.0018(8) -0.0050(9)
    C39 0.0239(10) 0.0435(13) 0.0248(10) 0.0074(9) 0.0076(8) 0.0076(9)
    C40 0.0197(9) 0.0320(11) 0.0275(10) 0.0012(8) 0.0077(8) 0.0017(8)
    C41 0.0197(9) 0.0213(9) 0.0216(9) 0.0003(7) 0.0045(7) -0.0008(7)
    C42 0.0241(10) 0.0297(11) 0.0180(9) -0.0015(8) 0.0054(8) 0.0008(8)
    C43 0.0222(9) 0.0286(10) 0.0243(10) -0.0030(8) 0.0090(8) -0.0015(8)
    C44 0.0199(9) 0.0236(10) 0.0238(10) -0.0014(8) 0.0046(7) -0.0024(8)
    C45 0.0229(10) 0.0287(10) 0.0197(9) -0.0009(8) 0.0046(7) -0.0026(8)
    C46 0.0235(10) 0.0283(10) 0.0228(10) 0.0006(8) 0.0098(8) -0.0004(8)
    C47 0.0243(10) 0.0270(10) 0.0267(10) -0.0024(8) 0.0071(8) -0.0039(8)
    C48 0.0233(10) 0.0404(13) 0.0294(11) -0.0006(9) -0.0002(8) 0.0019(9)
    C49 0.0341(12) 0.0478(14) 0.0296(12) -0.0069(10) 0.0017(9) -0.0036(10)
    C50 0.0543(16) 0.0612(18) 0.0420(14) -0.0221(14) 0.0115(12) -0.0068(13)
_geom_special_details
;
Bond distances, angles <i>etc</i>. have been calculated using the rounded
fractional coordinates. All su's are estimated from the variances of the
(full) variance-covariance matrix. The cell e.s.d.'s are taken into account in
the estimation of distances, angles and torsion angles
;
loop_
    _geom_bond_atom_site_label_1
    _geom_bond_atom_site_label_2
    _geom_bond_site_symmetry_1
    _geom_bond_site_symmetry_2
    _geom_bond_distance
    _geom_bond_publ_flag
    O1 C22 . . 1.205(3) no
    O2 C22 . . 1.338(3) no
    O2 C23 . . 1.470(3) no
    O3 C47 . . 1.211(3) no
    O4 C48 . . 1.457(3) no
    O4 C47 . . 1.348(2) no
    N1 C1 . . 1.382(3) no
    N1 C2 . . 1.361(2) no
    N2 C3 . . 1.384(3) no
    N2 C2 . . 1.331(3) no
    N1 H1N . . 0.90(2) no
    N3 C27 . . 1.360(2) no
    N3 C26 . . 1.377(3) no
    N4 C27 . . 1.332(3) no
    N4 C28 . . 1.387(3) no
    N3 H3N . . 0.89(2) no
    C1 C10 . . 1.475(3) no
    C1 C3 . . 1.389(3) no
    C2 C16 . . 1.467(3) no
    C3 C4 . . 1.475(3) no
    C4 C9 . . 1.398(3) no
    C4 C5 . . 1.398(3) no
    C5 C6 . . 1.391(3) no
    C6 C7 . . 1.385(3) no
    C7 C8 . . 1.384(3) no
    C8 C9 . . 1.384(3) no
    C10 C15 . . 1.393(3) no
    C10 C11 . . 1.401(3) no
    C11 C12 . . 1.385(3) no
    C12 C13 . . 1.385(3) no
    C13 C14 . . 1.384(3) no
    C14 C15 . . 1.389(3) no
    C16 C17 . . 1.396(3) no
    C16 C21 . . 1.392(3) no
    C17 C18 . . 1.384(3) no
    C18 C19 . . 1.387(3) no
    C19 C22 . . 1.492(3) no
    C19 C20 . . 1.392(3) no
    C20 C21 . . 1.382(3) no
    C23 C24B . . 1.541(16) no
    C23 C24A . . 1.468(4) no
    C24A C25A . . 1.308(4) no
    C24B C25B . . 1.35(3) no
    C5 H5 . . 0.9500 no
    C6 H6 . . 0.9500 no
    C7 H7 . . 0.9500 no
    C8 H8 . . 0.9500 no
    C9 H9 . . 0.9500 no
    C11 H11 . . 0.9500 no
    C12 H12 . . 0.9500 no
    C13 H13 . . 0.9500 no
    C14 H14 . . 0.9500 no
    C15 H15 . . 0.9500 no
    C17 H17 . . 0.9500 no
    C18 H18 . . 0.9500 no
    C20 H20 . . 0.9500 no
    C21 H21 . . 0.9500 no
    C23 H23A . . 0.9900 no
    C23 H23B . . 0.9900 no
    C24A H24A . . 0.9500 no
    C24B H24B . . 0.9500 no
    C25A H25A . . 0.9500 no
    C25A H25B . . 0.9500 no
    C25B H25C . . 0.9500 no
    C25B H25D . . 0.9500 no
    C26 C35 . . 1.473(3) no
    C26 C28 . . 1.381(3) no
    C27 C41 . . 1.464(3) no
    C28 C29 . . 1.476(3) no
    C29 C34 . . 1.396(3) no
    C29 C30 . . 1.393(3) no
    C30 C31 . . 1.394(3) no
    C31 C32 . . 1.382(3) no
    C32 C33 . . 1.385(3) no
    C33 C34 . . 1.387(3) no
    C35 C40 . . 1.393(3) no
    C35 C36 . . 1.390(3) no
    C36 C37 . . 1.393(3) no
    C37 C38 . . 1.383(3) no
    C38 C39 . . 1.387(3) no
    C39 C40 . . 1.391(3) no
    C41 C42 . . 1.404(3) no
    C41 C46 . . 1.398(3) no
    C42 C43 . . 1.387(3) no
    C43 C44 . . 1.392(3) no
    C44 C45 . . 1.398(3) no
    C44 C47 . . 1.484(3) no
    C45 C46 . . 1.382(3) no
    C48 C49 . . 1.493(3) no
    C49 C50 . . 1.302(4) no
    C30 H30 . . 0.9500 no
    C31 H31 . . 0.9500 no
    C32 H32 . . 0.9500 no
    C33 H33 . . 0.9500 no
    C34 H34 . . 0.9500 no
    C36 H36 . . 0.9500 no
    C37 H37 . . 0.9500 no
    C38 H38 . . 0.9500 no
    C39 H39 . . 0.9500 no
    C40 H40 . . 0.9500 no
    C42 H42 . . 0.9500 no
    C43 H43 . . 0.9500 no
    C45 H45 . . 0.9500 no
    C46 H46 . . 0.9500 no
    C48 H48A . . 0.9900 no
    C48 H48B . . 0.9900 no
    C49 H49 . . 0.9500 no
    C50 H50A . . 0.9500 no
    C50 H50B . . 0.9500 no
loop_
    _geom_angle_atom_site_label_1
    _geom_angle_atom_site_label_2
    _geom_angle_atom_site_label_3
    _geom_angle_site_symmetry_1
    _geom_angle_site_symmetry_2
    _geom_angle_site_symmetry_3
    _geom_angle
    _geom_angle_publ_flag
    C22 O2 C23 . . . 116.69(17) no
    C47 O4 C48 . . . 116.30(15) no
    C1 N1 C2 . . . 108.00(16) no
    C2 N2 C3 . . . 106.02(15) no
    C1 N1 H1N . . . 125.1(14) no
    C2 N1 H1N . . . 126.3(14) no
    C26 N3 C27 . . . 108.42(16) no
    C27 N4 C28 . . . 105.78(15) no
    C27 N3 H3N . . . 128.0(14) no
    C26 N3 H3N . . . 123.6(14) no
    N1 C1 C3 . . . 105.27(16) no
    C3 C1 C10 . . . 133.88(18) no
    N1 C1 C10 . . . 120.86(17) no
    N1 C2 N2 . . . 111.01(17) no
    N1 C2 C16 . . . 124.12(17) no
    N2 C2 C16 . . . 124.86(17) no
    N2 C3 C1 . . . 109.68(17) no
    C1 C3 C4 . . . 130.31(18) no
    N2 C3 C4 . . . 119.95(16) no
    C5 C4 C9 . . . 118.17(18) no
    C3 C4 C9 . . . 121.47(17) no
    C3 C4 C5 . . . 120.35(17) no
    C4 C5 C6 . . . 120.62(19) no
    C5 C6 C7 . . . 120.45(19) no
    C6 C7 C8 . . . 119.3(2) no
    C7 C8 C9 . . . 120.7(2) no
    C4 C9 C8 . . . 120.76(19) no
    C1 C10 C15 . . . 120.56(18) no
    C1 C10 C11 . . . 121.07(18) no
    C11 C10 C15 . . . 118.37(18) no
    C10 C11 C12 . . . 120.19(19) no
    C11 C12 C13 . . . 120.9(2) no
    C12 C13 C14 . . . 119.50(19) no
    C13 C14 C15 . . . 120.0(2) no
    C10 C15 C14 . . . 121.1(2) no
    C2 C16 C21 . . . 119.73(18) no
    C17 C16 C21 . . . 118.62(18) no
    C2 C16 C17 . . . 121.65(17) no
    C16 C17 C18 . . . 120.71(18) no
    C17 C18 C19 . . . 120.29(19) no
    C20 C19 C22 . . . 121.56(18) no
    C18 C19 C20 . . . 119.28(18) no
    C18 C19 C22 . . . 119.15(18) no
    C19 C20 C21 . . . 120.44(19) no
    C16 C21 C20 . . . 120.65(19) no
    O1 C22 C19 . . . 124.01(19) no
    O1 C22 O2 . . . 123.33(19) no
    O2 C22 C19 . . . 112.65(17) no
    O2 C23 C24B . . . 110.7(7) no
    O2 C23 C24A . . . 110.9(2) no
    C23 C24A C25A . . . 122.4(3) no
    C23 C24B C25B . . . 124.0(15) no
    C6 C5 H5 . . . 120.00 no
    C4 C5 H5 . . . 120.00 no
    C5 C6 H6 . . . 120.00 no
    C7 C6 H6 . . . 120.00 no
    C8 C7 H7 . . . 120.00 no
    C6 C7 H7 . . . 120.00 no
    C7 C8 H8 . . . 120.00 no
    C9 C8 H8 . . . 120.00 no
    C4 C9 H9 . . . 120.00 no
    C8 C9 H9 . . . 120.00 no
    C12 C11 H11 . . . 120.00 no
    C10 C11 H11 . . . 120.00 no
    C13 C12 H12 . . . 120.00 no
    C11 C12 H12 . . . 120.00 no
    C14 C13 H13 . . . 120.00 no
    C12 C13 H13 . . . 120.00 no
    C15 C14 H14 . . . 120.00 no
    C13 C14 H14 . . . 120.00 no
    C14 C15 H15 . . . 119.00 no
    C10 C15 H15 . . . 119.00 no
    C18 C17 H17 . . . 120.00 no
    C16 C17 H17 . . . 120.00 no
    C17 C18 H18 . . . 120.00 no
    C19 C18 H18 . . . 120.00 no
    C19 C20 H20 . . . 120.00 no
    C21 C20 H20 . . . 120.00 no
    C16 C21 H21 . . . 120.00 no
    C20 C21 H21 . . . 120.00 no
    C24B C23 H23A . . . 75.00 no
    C24B C23 H23B . . . 136.00 no
    O2 C23 H23B . . . 109.00 no
    O2 C23 H23A . . . 109.00 no
    H23A C23 H23B . . . 108.00 no
    C24A C23 H23A . . . 109.00 no
    C24A C23 H23B . . . 109.00 no
    C25A C24A H24A . . . 119.00 no
    C23 C24A H24A . . . 119.00 no
    C25B C24B H24B . . . 118.00 no
    C23 C24B H24B . . . 118.00 no
    C24A C25A H25A . . . 120.00 no
    C24A C25A H25B . . . 120.00 no
    H25A C25A H25B . . . 120.00 no
    H25C C25B H25D . . . 120.00 no
    C24B C25B H25D . . . 120.00 no
    C24B C25B H25C . . . 120.00 no
    N3 C26 C35 . . . 121.24(17) no
    N3 C26 C28 . . . 105.17(16) no
    C28 C26 C35 . . . 133.57(18) no
    N3 C27 C41 . . . 124.12(17) no
    N4 C27 C41 . . . 125.19(16) no
    N3 C27 N4 . . . 110.66(16) no
    C26 C28 C29 . . . 128.75(18) no
    N4 C28 C26 . . . 109.94(17) no
    N4 C28 C29 . . . 121.25(16) no
    C30 C29 C34 . . . 117.99(18) no
    C28 C29 C34 . . . 121.91(17) no
    C28 C29 C30 . . . 120.07(17) no
    C29 C30 C31 . . . 120.69(19) no
    C30 C31 C32 . . . 120.7(2) no
    C31 C32 C33 . . . 119.1(2) no
    C32 C33 C34 . . . 120.5(2) no
    C29 C34 C33 . . . 121.08(19) no
    C26 C35 C36 . . . 120.49(17) no
    C36 C35 C40 . . . 119.32(18) no
    C26 C35 C40 . . . 120.18(17) no
    C35 C36 C37 . . . 120.44(19) no
    C36 C37 C38 . . . 119.9(2) no
    C37 C38 C39 . . . 120.14(19) no
    C38 C39 C40 . . . 120.1(2) no
    C35 C40 C39 . . . 120.15(19) no
    C42 C41 C46 . . . 118.59(18) no
    C27 C41 C46 . . . 119.36(17) no
    C27 C41 C42 . . . 122.03(17) no
    C41 C42 C43 . . . 120.17(17) no
    C42 C43 C44 . . . 120.84(18) no
    C45 C44 C47 . . . 121.90(17) no
    C43 C44 C45 . . . 119.17(18) no
    C43 C44 C47 . . . 118.93(17) no
    C44 C45 C46 . . . 120.13(17) no
    C41 C46 C45 . . . 121.10(18) no
    O3 C47 C44 . . . 124.24(17) no
    O3 C47 O4 . . . 123.59(18) no
    O4 C47 C44 . . . 112.17(17) no
    O4 C48 C49 . . . 108.94(18) no
    C48 C49 C50 . . . 124.5(2) no
    C29 C30 H30 . . . 120.00 no
    C31 C30 H30 . . . 120.00 no
    C30 C31 H31 . . . 120.00 no
    C32 C31 H31 . . . 120.00 no
    C31 C32 H32 . . . 120.00 no
    C33 C32 H32 . . . 121.00 no
    C32 C33 H33 . . . 120.00 no
    C34 C33 H33 . . . 120.00 no
    C29 C34 H34 . . . 120.00 no
    C33 C34 H34 . . . 119.00 no
    C35 C36 H36 . . . 120.00 no
    C37 C36 H36 . . . 120.00 no
    C36 C37 H37 . . . 120.00 no
    C38 C37 H37 . . . 120.00 no
    C37 C38 H38 . . . 120.00 no
    C39 C38 H38 . . . 120.00 no
    C38 C39 H39 . . . 120.00 no
    C40 C39 H39 . . . 120.00 no
    C35 C40 H40 . . . 120.00 no
    C39 C40 H40 . . . 120.00 no
    C41 C42 H42 . . . 120.00 no
    C43 C42 H42 . . . 120.00 no
    C42 C43 H43 . . . 120.00 no
    C44 C43 H43 . . . 120.00 no
    C44 C45 H45 . . . 120.00 no
    C46 C45 H45 . . . 120.00 no
    C41 C46 H46 . . . 119.00 no
    C45 C46 H46 . . . 119.00 no
    O4 C48 H48A . . . 110.00 no
    O4 C48 H48B . . . 110.00 no
    C49 C48 H48A . . . 110.00 no
    C49 C48 H48B . . . 110.00 no
    H48A C48 H48B . . . 108.00 no
    C48 C49 H49 . . . 118.00 no
    C50 C49 H49 . . . 118.00 no
    C49 C50 H50A . . . 120.00 no
    C49 C50 H50B . . . 120.00 no
    H50A C50 H50B . . . 120.00 no
loop_
    _geom_torsion_atom_site_label_1
    _geom_torsion_atom_site_label_2
    _geom_torsion_atom_site_label_3
    _geom_torsion_atom_site_label_4
    _geom_torsion_site_symmetry_1
    _geom_torsion_site_symmetry_2
    _geom_torsion_site_symmetry_3
    _geom_torsion_site_symmetry_4
    _geom_torsion
    _geom_torsion_publ_flag
    C22 O2 C23 C24A . . . . 80.2(2) no
    C23 O2 C22 O1 . . . . 4.2(3) no
    C23 O2 C22 C19 . . . . -174.53(18) no
    C48 O4 C47 C44 . . . . -172.67(16) no
    C47 O4 C48 C49 . . . . 81.7(2) no
    C48 O4 C47 O3 . . . . 7.2(3) no
    C2 N1 C1 C3 . . . . 1.7(2) no
    C1 N1 C2 N2 . . . . -1.1(2) no
    C2 N1 C1 C10 . . . . -177.97(18) no
    C1 N1 C2 C16 . . . . -179.83(18) no
    C3 N2 C2 C16 . . . . 178.73(18) no
    C2 N2 C3 C4 . . . . -176.20(17) no
    C3 N2 C2 N1 . . . . 0.0(2) no
    C2 N2 C3 C1 . . . . 1.1(2) no
    C26 N3 C27 N4 . . . . -1.6(2) no
    C27 N3 C26 C28 . . . . 0.9(2) no
    C27 N3 C26 C35 . . . . -177.55(17) no
    C26 N3 C27 C41 . . . . 176.59(17) no
    C28 N4 C27 C41 . . . . -176.64(17) no
    C27 N4 C28 C29 . . . . -178.40(17) no
    C27 N4 C28 C26 . . . . -0.9(2) no
    C28 N4 C27 N3 . . . . 1.5(2) no
    C3 C1 C10 C15 . . . . 139.4(2) no
    N1 C1 C3 N2 . . . . -1.7(2) no
    C3 C1 C10 C11 . . . . -40.8(3) no
    C10 C1 C3 C4 . . . . -5.2(4) no
    N1 C1 C10 C15 . . . . -41.0(3) no
    N1 C1 C10 C11 . . . . 138.8(2) no
    N1 C1 C3 C4 . . . . 175.22(19) no
    C10 C1 C3 N2 . . . . 177.9(2) no
    N2 C2 C16 C17 . . . . -152.4(2) no
    N1 C2 C16 C21 . . . . -153.30(19) no
    N1 C2 C16 C17 . . . . 26.2(3) no
    N2 C2 C16 C21 . . . . 28.1(3) no
    C1 C3 C4 C9 . . . . -24.5(3) no
    N2 C3 C4 C5 . . . . -26.6(3) no
    C1 C3 C4 C5 . . . . 156.7(2) no
    N2 C3 C4 C9 . . . . 152.21(19) no
    C5 C4 C9 C8 . . . . -3.0(3) no
    C3 C4 C5 C6 . . . . -179.84(19) no
    C3 C4 C9 C8 . . . . 178.20(19) no
    C9 C4 C5 C6 . . . . 1.3(3) no
    C4 C5 C6 C7 . . . . 1.2(3) no
    C5 C6 C7 C8 . . . . -2.0(3) no
    C6 C7 C8 C9 . . . . 0.4(3) no
    C7 C8 C9 C4 . . . . 2.2(3) no
    C1 C10 C11 C12 . . . . 179.2(2) no
    C15 C10 C11 C12 . . . . -1.0(3) no
    C1 C10 C15 C14 . . . . 179.3(2) no
    C11 C10 C15 C14 . . . . -0.5(3) no
    C10 C11 C12 C13 . . . . 1.8(3) no
    C11 C12 C13 C14 . . . . -1.0(3) no
    C12 C13 C14 C15 . . . . -0.5(3) no
    C13 C14 C15 C10 . . . . 1.3(3) no
    C2 C16 C17 C18 . . . . 179.52(19) no
    C17 C16 C21 C20 . . . . 1.3(3) no
    C2 C16 C21 C20 . . . . -179.13(19) no
    C21 C16 C17 C18 . . . . -0.9(3) no
    C16 C17 C18 C19 . . . . -0.1(3) no
    C17 C18 C19 C22 . . . . -177.89(19) no
    C17 C18 C19 C20 . . . . 0.9(3) no
    C20 C19 C22 O2 . . . . 0.8(3) no
    C22 C19 C20 C21 . . . . 178.2(2) no
    C18 C19 C22 O2 . . . . 179.55(18) no
    C20 C19 C22 O1 . . . . -177.9(2) no
    C18 C19 C22 O1 . . . . 0.8(3) no
    C18 C19 C20 C21 . . . . -0.5(3) no
    C19 C20 C21 C16 . . . . -0.6(3) no
    O2 C23 C24A C25A . . . . 107.8(3) no
    N3 C26 C35 C40 . . . . -60.9(3) no
    N3 C26 C28 N4 . . . . 0.0(2) no
    N3 C26 C35 C36 . . . . 118.0(2) no
    C28 C26 C35 C40 . . . . 121.2(2) no
    C35 C26 C28 C29 . . . . -4.5(3) no
    C28 C26 C35 C36 . . . . -60.0(3) no
    C35 C26 C28 N4 . . . . 178.17(19) no
    N3 C26 C28 C29 . . . . 177.26(18) no
    N3 C27 C41 C42 . . . . 4.7(3) no
    N3 C27 C41 C46 . . . . -173.48(18) no
    N4 C27 C41 C42 . . . . -177.41(18) no
    N4 C27 C41 C46 . . . . 4.4(3) no
    N4 C28 C29 C30 . . . . -23.0(3) no
    N4 C28 C29 C34 . . . . 154.91(18) no
    C26 C28 C29 C30 . . . . 160.0(2) no
    C26 C28 C29 C34 . . . . -22.1(3) no
    C30 C29 C34 C33 . . . . 0.3(3) no
    C34 C29 C30 C31 . . . . -1.6(3) no
    C28 C29 C34 C33 . . . . -177.64(19) no
    C28 C29 C30 C31 . . . . 176.44(18) no
    C29 C30 C31 C32 . . . . 1.7(3) no
    C30 C31 C32 C33 . . . . -0.5(3) no
    C31 C32 C33 C34 . . . . -0.8(3) no
    C32 C33 C34 C29 . . . . 0.9(3) no
    C36 C35 C40 C39 . . . . -1.7(3) no
    C26 C35 C36 C37 . . . . -178.30(19) no
    C40 C35 C36 C37 . . . . 0.6(3) no
    C26 C35 C40 C39 . . . . 177.17(18) no
    C35 C36 C37 C38 . . . . 1.1(3) no
    C36 C37 C38 C39 . . . . -1.7(3) no
    C37 C38 C39 C40 . . . . 0.6(3) no
    C38 C39 C40 C35 . . . . 1.2(3) no
    C27 C41 C46 C45 . . . . 179.10(18) no
    C42 C41 C46 C45 . . . . 0.8(3) no
    C27 C41 C42 C43 . . . . -179.44(18) no
    C46 C41 C42 C43 . . . . -1.2(3) no
    C41 C42 C43 C44 . . . . 1.0(3) no
    C42 C43 C44 C45 . . . . -0.3(3) no
    C42 C43 C44 C47 . . . . 179.62(18) no
    C43 C44 C47 O4 . . . . 179.25(17) no
    C45 C44 C47 O3 . . . . 179.3(2) no
    C45 C44 C47 O4 . . . . -0.8(3) no
    C43 C44 C47 O3 . . . . -0.7(3) no
    C43 C44 C45 C46 . . . . -0.1(3) no
    C47 C44 C45 C46 . . . . 180.00(19) no
    C44 C45 C46 C41 . . . . -0.2(3) no
    O4 C48 C49 C50 . . . . -120.0(2) no
loop_
    _geom_hbond_atom_site_label_D
    _geom_hbond_atom_site_label_H
    _geom_hbond_atom_site_label_A
    _geom_hbond_site_symmetry_A
    _geom_hbond_distance_DH
    _geom_hbond_distance_HA
    _geom_hbond_distance_DA
    _geom_hbond_angle_DHA
    _geom_hbond_publ_flag
    N1 H1N N4 4_554 0.90(2) 2.14(2) 3.037(2) 176(2) yes
    N3 H3N N2 . 0.89(2) 2.06(2) 2.925(2) 164(2) yes
    C7 H7 O1 1_545 0.95 2.45 3.254(3) 142 yes
    C20 H20 O2 . 0.95 2.41 2.736(3) 100 no
    C32 H32 O3 1_455 0.95 2.51 3.439(3) 167 yes
    C46 H46 N4 . 0.95 2.60 2.921(3) 100 no
    C23 H23A Cg1 2_656 0.99 2.74 3.524(3) 136 yes
    C25A H25B Cg2 4_555 0.95 2.79 3.687(3) 158 yes
    C37 H37 Cg3 3_556 0.95 2.90 3.634(3) 134 yes
    C25B H25D Cg2 4_555 0.95 2.68 3.44(2) 137 yes
_iucr_refine_instructions_details
;
TITL B-13 in P2(1)/c
CELL  0.71073  15.7048  14.8877  17.5886   90.000  105.151   90.000
ZERR     8.00   0.0050   0.0048   0.0056    0.000    0.004    0.000
LATT   1
SYMM  - X, 1/2 + Y, 1/2 - Z
SFAC  C    H    N    O
UNIT  200  160  16   16
MERG   2
OMIT   -4.00 180.00
DFIX   1.470   0.020 C23 C24A
DFIX   1.470   0.020 C23 C24B
DFIX   1.280   0.020 C24A C25A
DFIX   1.280   0.020 C24B C25B
SIMU   C24A C25A C24B C25B
DELU   C24A C25A C24B C25B
EADP   C24A C25A C24B C25B
FMAP   2
PLAN   5
SIZE   0.15   0.35   0.73
ACTA
LIST   4
L.S.   13
TEMP   -173.50
WGHT    0.055100    2.469400
FVAR       0.06479   0.87047
MOLE    1
C1    1    0.255453    0.137169    0.523622    11.00000    0.02350    0.02322 =
         0.02335    0.00009    0.00861    0.00050
C2    1    0.307229    0.235733    0.619200    11.00000    0.01954    0.02727 =
         0.02041    0.00221    0.00627    0.00138
C3    1    0.286233    0.093385    0.595259    11.00000    0.02005    0.02541 =
         0.02290    0.00089    0.00742    0.00085
C4    1    0.284309   -0.002688    0.615156    11.00000    0.02446    0.02517 =
         0.02412    0.00218    0.01107    0.00253
C5    1    0.344799   -0.037391    0.681598    11.00000    0.02719    0.03035 =
         0.02277    0.00039    0.00602    0.00098
AFIX  43
H5    2    0.387206    0.001271    0.714089    11.00000   -1.20000
AFIX   0
C6    1    0.343471   -0.128008    0.700579    11.00000    0.03082    0.03422 =
         0.02468    0.00747    0.00730    0.00603
AFIX  43
H6    2    0.384233   -0.150508    0.746429    11.00000   -1.20000
AFIX   0
C7    1    0.283120   -0.185648    0.653080    11.00000    0.03080    0.02617 =
         0.04074    0.00744    0.01200    0.00082
AFIX  43
H7    2    0.283512   -0.247863    0.665172    11.00000   -1.20000
AFIX   0
C8    1    0.222240   -0.151582    0.587803    11.00000    0.02716    0.03185 =
         0.04177    0.00522    0.00186   -0.00590
AFIX  43
H8    2    0.180447   -0.190699    0.555166    11.00000   -1.20000
AFIX   0
C9    1    0.221637   -0.061085    0.569596    11.00000    0.02393    0.02976 =
         0.03329    0.00598    0.00239   -0.00097
AFIX  43
H9    2    0.178135   -0.038401    0.525636    11.00000   -1.20000
AFIX   0
C10   1    0.216722    0.106450    0.442175    11.00000    0.02817    0.02399 =
         0.02311    0.00103    0.00908   -0.00406
C11   1    0.249960    0.030920    0.412101    11.00000    0.02849    0.02966 =
         0.03032   -0.00142    0.01018   -0.00023
AFIX  43
H11   2    0.298719   -0.000890    0.444131    11.00000   -1.20000
AFIX   0
C12   1    0.211963    0.002468    0.335816    11.00000    0.04185    0.03283 =
         0.03376   -0.00760    0.01807   -0.00459
AFIX  43
H12   2    0.233876   -0.049850    0.316444    11.00000   -1.20000
AFIX   0
C13   1    0.142433    0.049296    0.287400    11.00000    0.04799    0.04015 =
         0.02142   -0.00502    0.00939   -0.01272
AFIX  43
H13   2    0.117401    0.029813    0.234869    11.00000   -1.20000
AFIX   0
C14   1    0.109688    0.124673    0.316105    11.00000    0.04260    0.03329 =
         0.02455    0.00328    0.00223   -0.00314
AFIX  43
H14   2    0.062335    0.157468    0.283117    11.00000   -1.20000
AFIX   0
C15   1    0.146076    0.152364    0.393155    11.00000    0.03557    0.02304 =
         0.02660    0.00008    0.00797   -0.00018
AFIX  43
H15   2    0.122417    0.203449    0.412767    11.00000   -1.20000
AFIX   0
C16   1    0.331022    0.321796    0.659734    11.00000    0.02292    0.02375 =
         0.02283   -0.00096    0.00954   -0.00155
C17   1    0.286422    0.401077    0.631366    11.00000    0.02744    0.03196 =
         0.01854    0.00106    0.00448    0.00310
AFIX  43
H17   2    0.239725    0.399804    0.584463    11.00000   -1.20000
AFIX   0
C18   1    0.309534    0.481511    0.670868    11.00000    0.03312    0.02585 =
         0.02281    0.00195    0.00622    0.00635
AFIX  43
H18   2    0.278747    0.534989    0.650868    11.00000   -1.20000
AFIX   0
C19   1    0.377438    0.484364    0.739514    11.00000    0.02921    0.02709 =
         0.02256    0.00080    0.01023   -0.00030
C20   1    0.422789    0.405747    0.767596    11.00000    0.03152    0.03226 =
         0.02795    0.00083   -0.00255   -0.00004
AFIX  43
H20   2    0.469673    0.407230    0.814356    11.00000   -1.20000
AFIX   0
C21   1    0.400074    0.325538    0.727911    11.00000    0.03035    0.02603 =
         0.03135    0.00307    0.00023    0.00354
AFIX  43
H21   2    0.431905    0.272437    0.747359    11.00000   -1.20000
AFIX   0
C22   1    0.398881    0.571340    0.782394    11.00000    0.03609    0.02852 =
         0.02220    0.00031    0.01035   -0.00240
C23   1    0.485798    0.644187    0.897868    11.00000    0.04370    0.04013 =
         0.03564   -0.00964    0.01037   -0.00947
AFIX  23
H23A  2    0.546879    0.639721    0.931682    11.00000   -1.20000
H23B  2    0.482043    0.698237    0.864364    11.00000   -1.20000
AFIX   0
PART 1
C24A  1    0.424360    0.653300    0.947550    21.00000    0.04028    0.04665 =
         0.03769   -0.00107    0.01255   -0.00182
AFIX  43
H24A  2    0.365223    0.670777    0.923714    21.00000   -1.20000
AFIX   0
C25A  1    0.448022    0.638250    1.023412    21.00000    0.04028    0.04665 =
         0.03769   -0.00107    0.01255   -0.00182
AFIX  93
H25A  2    0.506875    0.620715    1.048293    21.00000   -1.20000
H25B  2    0.406362    0.644848    1.053651    21.00000   -1.20000
AFIX   0
PART 2
C24B  1    0.476333    0.624200    0.981236   -21.00000    0.04028    0.04665 =
         0.03769   -0.00107    0.01255   -0.00182
AFIX  43
H24B  2    0.520933    0.589300    1.015458   -21.00000   -1.20000
AFIX   0
C25B  1    0.408435    0.653323    1.008567   -21.00000    0.04028    0.04665 =
         0.03769   -0.00107    0.01255   -0.00182
AFIX  93
H25C  2    0.362821    0.688361    0.975737   -21.00000   -1.20000
H25D  2    0.406291    0.638770    1.060623   -21.00000   -1.20000
AFIX   0
PART 0
N1    3    0.268119    0.227563    0.540740    11.00000    0.02515    0.02274 =
         0.02041    0.00187    0.00692   -0.00053
H1N   2    0.259219    0.272053    0.504678    11.00000   -1.20000
N2    3    0.319204    0.155647    0.654027    11.00000    0.02238    0.02477 =
         0.02280    0.00007    0.00751    0.00170
O1    4    0.359987    0.640573    0.761596    11.00000    0.07181    0.02787 =
         0.03178   -0.00060   -0.00003    0.00669
O2    4    0.465174    0.563994    0.847665    11.00000    0.03833    0.03664 =
         0.03562   -0.01057    0.00022   -0.00071
MOLE    2
C26   1    0.169169    0.128785    0.782946    11.00000    0.01911    0.02119 =
         0.02426   -0.00041    0.00493   -0.00111
C27   1    0.295650    0.129076    0.876127    11.00000    0.02133    0.02170 =
         0.01964   -0.00105    0.00464    0.00027
C28   1    0.153477    0.126994    0.856609    11.00000    0.02126    0.01941 =
         0.02324   -0.00103    0.00560    0.00025
C29   1    0.068178    0.127991    0.877210    11.00000    0.02012    0.02174 =
         0.02655   -0.00486    0.00795   -0.00238
C30   1    0.063189    0.098243    0.951003    11.00000    0.02584    0.03104 =
         0.02823    0.00153    0.00872   -0.00213
AFIX  43
H30   2    0.114168    0.074171    0.986809    11.00000   -1.20000
AFIX   0
C31   1   -0.015815    0.103423    0.972857    11.00000    0.03515    0.03383 =
         0.03315    0.00001    0.01820   -0.00470
AFIX  43
H31   2   -0.017754    0.084322    1.023913    11.00000   -1.20000
AFIX   0
C32   1   -0.091356    0.136062    0.921016    11.00000    0.02554    0.02955 =
         0.04460   -0.00628    0.01824   -0.00248
AFIX  43
H32   2   -0.145210    0.139088    0.935951    11.00000   -1.20000
AFIX   0
C33   1   -0.087446    0.164295    0.846989    11.00000    0.02355    0.03743 =
         0.04056   -0.00180    0.00847    0.00483
AFIX  43
H33   2   -0.139153    0.186162    0.810658    11.00000   -1.20000
AFIX   0
C34   1   -0.008621    0.160884    0.825502    11.00000    0.02816    0.03485 =
         0.02933   -0.00043    0.01004    0.00263
AFIX  43
H34   2   -0.006853    0.181268    0.774755    11.00000   -1.20000
AFIX   0
C35   1    0.111464    0.126492    0.702154    11.00000    0.01669    0.02954 =
         0.02035   -0.00211    0.00489    0.00264
C36   1    0.055716    0.053854    0.676529    11.00000    0.02627    0.02995 =
         0.02654   -0.00045    0.00583    0.00104
AFIX  43
H36   2    0.053650    0.006088    0.711817    11.00000   -1.20000
AFIX   0
C37   1    0.002881    0.050639    0.599485    11.00000    0.02450    0.03536 =
         0.03226   -0.00915    0.00113   -0.00205
AFIX  43
H37   2   -0.035859    0.001349    0.582575    11.00000   -1.20000
AFIX   0
C38   1    0.006937    0.119356    0.547652    11.00000    0.02335    0.04854 =
         0.02246   -0.00503    0.00182    0.00654
AFIX  43
H38   2   -0.027890    0.116457    0.494687    11.00000   -1.20000
AFIX   0
C39   1    0.061740    0.192498    0.572825    11.00000    0.02387    0.04355 =
         0.02480    0.00756    0.00762    0.00743
AFIX  43
H39   2    0.064003    0.239869    0.537217    11.00000   -1.20000
AFIX   0
C40   1    0.113388    0.196575    0.650136    11.00000    0.01968    0.03195 =
         0.02754    0.00173    0.00774    0.00123
AFIX  43
H40   2    0.150060    0.247259    0.667516    11.00000   -1.20000
AFIX   0
C41   1    0.390549    0.125693    0.913296    11.00000    0.01968    0.02132 =
         0.02161   -0.00078    0.00447    0.00030
C42   1    0.453202    0.130697    0.869277    11.00000    0.02410    0.02968 =
         0.01800    0.00082    0.00542   -0.00153
AFIX  43
H42   2    0.434361    0.137010    0.813644    11.00000   -1.20000
AFIX   0
C43   1    0.542532    0.126446    0.906809    11.00000    0.02220    0.02861 =
         0.02431   -0.00150    0.00901   -0.00299
AFIX  43
H43   2    0.584472    0.130836    0.876634    11.00000   -1.20000
AFIX   0
C44   1    0.571500    0.115832    0.988108    11.00000    0.01995    0.02358 =
         0.02382   -0.00243    0.00456   -0.00138
C45   1    0.509289    0.109905    1.032067    11.00000    0.02285    0.02873 =
         0.01968   -0.00257    0.00460   -0.00095
AFIX  43
H45   2    0.528266    0.102594    1.087599    11.00000   -1.20000
AFIX   0
C46   1    0.420251    0.114659    0.994899    11.00000    0.02351    0.02832 =
         0.02282   -0.00036    0.00984    0.00062
AFIX  43
H46   2    0.378533    0.110358    1.025304    11.00000   -1.20000
AFIX   0
C47   1    0.667701    0.111065    1.025624    11.00000    0.02430    0.02699 =
         0.02666   -0.00387    0.00709   -0.00237
C48   1    0.778290    0.107682    1.147748    11.00000    0.02327    0.04040 =
         0.02942    0.00195   -0.00017   -0.00064
AFIX  23
H48A  2    0.815344    0.077354    1.117803    11.00000   -1.20000
H48B  2    0.787631    0.077434    1.199404    11.00000   -1.20000
AFIX   0
C49   1    0.803742    0.204276    1.159574    11.00000    0.03406    0.04784 =
         0.02963   -0.00358    0.00173   -0.00693
AFIX  43
H49   2    0.772968    0.240501    1.188081    11.00000   -1.20000
AFIX   0
C50   1    0.865227    0.242271    1.133494    11.00000    0.05431    0.06123 =
         0.04202   -0.00677    0.01154   -0.02207
AFIX  93
H50A  2    0.897323    0.208037    1.104755    11.00000   -1.20000
H50B  2    0.878006    0.304234    1.143198    11.00000   -1.20000
AFIX   0
N3    3    0.259614    0.130994    0.796920    11.00000    0.01962    0.02699 =
         0.01901   -0.00122    0.00519   -0.00012
H3N   2    0.287548    0.133442    0.758789    11.00000   -1.20000
N4    3    0.232801    0.128001    0.914404    11.00000    0.02035    0.02457 =
         0.02094   -0.00072    0.00579    0.00029
O3    4    0.723889    0.115058    0.989947    11.00000    0.02123    0.05561 =
         0.03176   -0.00560    0.00748   -0.00282
O4    4    0.685675    0.101849    1.104490    11.00000    0.02028    0.03889 =
         0.02467    0.00120    0.00143   -0.00156
HKLF 4
REM  B-13 in P2(1)/c
REM R1 =  0.0576 for    6507 Fo > 4sig(Fo)  and  0.0899 for all    9345 data
REM    530 parameters refined using     42 restraints
END
WGHT      0.0550      2.4716
REM Highest difference peak  0.505,  deepest hole -0.465,  1-sigma level  0.054
Q1    1   0.5247  0.6974  0.9321  11.00000  0.05    0.46
Q2    1   0.3440  0.1290  0.8897  11.00000  0.05    0.40
Q3    1   0.6170  0.1144  1.0085  11.00000  0.05    0.31
Q4    1   0.8681  0.1841  1.1591  11.00000  0.05    0.31
Q5    1   0.5284  0.6378  1.0044  11.00000  0.05    0.28
;
