# Supplementary material for: Prop-2-en-1-yl 4-(4,5-diphenyl-1H-imidazol-2-yl)benzoate
Source: Acta Crystallogr Sect E Struct Rep Online. 2013 Jun 15;69(Pt 7):o1105–6. doi: 10.1107/S160053681301619X (PMC3770380; doi:10.1107/S160053681301619X)
Supplement: Supplementary file 2 [file e-69-o1105-Isup2.hkl]

#
# h,k,l, Fc-squared, Fo-squared, sigma(Fo-squared), status flag
#
data_I
_shelx_title ' B-13 in P2(1)/c'
_shelx_refln_list_code          4
_shelx_F_calc_maximum      474.25
_exptl_crystal_F_000      1600.00
_reflns_d_resolution_high  0.7542

loop_
 _space_group_symop_operation_xyz
 'x, y, z'
 '-x, y+1/2, -z+1/2'
 '-x, -y, -z'
 'x, -y-1/2, z-1/2'

_cell_length_a    15.7048
_cell_length_b    14.8877
_cell_length_c    17.5886
_cell_angle_alpha  90.000
_cell_angle_beta  105.151
_cell_angle_gamma  90.000

_shelx_F_squared_multiplier     1.000

loop_
 _refln_index_h
 _refln_index_k
 _refln_index_l
 _refln_F_squared_calc
 _refln_F_squared_meas
 _refln_F_squared_sigma
 _refln_observed_status
   1   0   0       4259.58       4066.32       109.44 o
   2   0   0      17305.77      17149.39       419.45 o
   3   0   0       9166.86      10090.85       223.13 o
   4   0   0       7180.04       7055.67       137.73 o
   5   0   0       6405.82       6694.46       133.53 o
   6   0   0       2840.70       2774.40        63.94 o
   7   0   0       5700.97       6465.61       134.34 o
   8   0   0          3.49          9.02         4.95 o
   9   0   0       1141.59       1126.73        37.23 o
  10   0   0        692.64        685.99        30.60 o
  11   0   0         51.52         83.13        15.03 o
  12   0   0         44.63         51.10        18.30 o
  13   0   0        894.58        844.50        69.16 o
  14   0   0       1027.78       1130.54        96.47 o
  15   0   0        575.77        654.58       114.34 o
  16   0   0         45.62         39.45        26.20 o
  17   0   0        112.84        151.63        33.77 o
  18   0   0       1293.52       1550.76       105.88 o
  19   0   0        261.06        292.91        52.08 o
   1   1   0       9751.87       9712.21       135.39 o
   2   1   0       4131.27       3702.13        47.91 o
   3   1   0        188.74        151.09         5.23 o
   4   1   0       6883.11       6596.10        98.05 o
   5   1   0        296.59        320.55        12.96 o
   6   1   0       1437.82       1421.71        27.12 o
   7   1   0       2315.67       2188.96        38.94 o
   8   1   0       5528.56       5408.87        83.06 o
   9   1   0        115.31         82.48         7.85 o
  10   1   0         10.15         21.16         6.08 o
  11   1   0        732.95        667.79        25.64 o
  12   1   0        848.85        818.63        35.57 o
  13   1   0          4.11          1.73         7.70 o
  14   1   0         36.52         30.46        11.94 o
  15   1   0       1435.97       1417.95        68.61 o
  16   1   0         39.40         15.38        11.94 o
  17   1   0          0.46          7.83        14.09 o
  18   1   0         13.85         12.29        14.71 o
  19   1   0         23.18         21.28        16.81 o
   0   2   0       2612.60       2299.42        70.56 o
   1   2   0       2189.13       2021.72        29.71 o
   2   2   0         10.93         15.48         2.25 o
   3   2   0       1867.54       1727.66        46.12 o
   4   2   0       3453.81       3378.12        50.58 o
   5   2   0       2751.02       2803.74        41.61 o
   6   2   0        117.65         80.58         6.17 o
   7   2   0        412.46        401.79        13.25 o
   8   2   0          5.96         14.09         3.92 o
   9   2   0          3.54          3.45         3.60 o
  10   2   0          2.47         -3.21         4.41 o
  11   2   0         21.61         25.45         7.01 o
  12   2   0        160.87        154.00        19.73 o
  13   2   0        281.79        338.08        31.34 o
  14   2   0        147.33        135.35        20.19 o
  15   2   0         28.26         40.31        16.56 o
  16   2   0         47.71         48.11        15.47 o
  17   2   0         88.58        108.00        22.01 o
  18   2   0         27.36         18.90        19.64 o
  19   2   0          0.50         -5.32        20.47 o
   1   3   0       1331.28       1403.78        23.07 o
   2   3   0      24323.44      24525.18       341.73 o
   3   3   0         15.74         19.40         2.78 o
   4   3   0        219.22        224.54        12.15 o
   5   3   0          6.33         10.64         2.85 o
   6   3   0          1.34          0.42         2.65 o
   7   3   0       3456.77       3459.49        62.08 o
   8   3   0       4890.52       5372.17        82.78 o
   9   3   0         75.29         65.47         6.50 o
  10   3   0        176.05        172.81        13.06 o
  11   3   0        156.69        116.33        11.54 o
  12   3   0         48.09         29.74         8.56 o
  13   3   0        751.06        795.36        58.45 o
  14   3   0         13.85         17.22        10.37 o
  15   3   0         59.73         59.14        15.91 o
  16   3   0        142.94        160.49        23.78 o
  17   3   0         92.51         62.48        17.91 o
  18   3   0         92.58        119.46        22.59 o
  19   3   0         13.75         -4.44        46.45 o
   0   4   0     213049.67     217573.31      6284.89 o
   1   4   0       6788.87       6523.83        96.49 o
   2   4   0       4467.40       4237.26        65.97 o
   3   4   0         25.92         28.85         3.62 o
   4   4   0        847.91        757.05        17.48 o
   5   4   0         69.94         61.42         5.92 o
   6   4   0       1001.15       1105.99        25.05 o
   7   4   0        463.31        522.27        16.39 o
   8   4   0         57.12         56.14         9.03 o
   9   4   0       1453.57       1579.23        37.03 o
  10   4   0          1.37         -6.35         4.41 o
  11   4   0         13.40          6.79         6.69 o
  12   4   0       1555.41       1600.13        45.35 o
  13   4   0        165.80        138.41        19.77 o
  14   4   0        128.91        136.93        20.76 o
  15   4   0         40.67         52.86        15.19 o
  16   4   0        243.16        208.09        27.35 o
  17   4   0         17.43         30.63        27.95 o
  18   4   0        564.08        605.59        50.68 o
  19   4   0          4.21         -1.89        24.38 o
   1   5   0       1197.75       1241.92        23.03 o
   2   5   0       1529.25       1450.40        26.62 o
   3   5   0        475.01        462.76        14.24 o
   4   5   0       2060.25       2188.52        38.18 o
   5   5   0        805.93        806.90        19.68 o
   6   5   0         29.24         27.22         4.55 o
   7   5   0         54.43         57.85         6.69 o
   8   5   0         49.71         35.28         5.96 o
   9   5   0         81.61         82.53         8.46 o
  10   5   0        194.87        167.06        13.75 o
  11   5   0          7.96          0.19         5.95 o
  12   5   0        759.28        755.69        36.84 o
  13   5   0        237.90        229.90        33.70 o
  14   5   0         39.46         38.00        13.50 o
  15   5   0        340.25        375.79        35.03 o
  16   5   0         46.60         66.27        16.95 o
  17   5   0        239.90        237.46        31.25 o
  18   5   0        127.64        168.49        25.93 o
  19   5   0          0.64         23.82        23.82 o
   0   6   0        844.55        924.15        37.49 o
   1   6   0         12.05         16.01         2.86 o
   2   6   0        115.60         87.63         6.08 o
   3   6   0        402.64        386.80        14.66 o
   4   6   0       2684.85       2908.09        49.19 o
   5   6   0         17.08         11.52         4.16 o
   6   6   0         16.78         18.56         4.34 o
   7   6   0        753.34        746.11        20.97 o
   8   6   0        131.01        106.87         9.47 o
   9   6   0         39.69         42.27         7.65 o
  10   6   0          6.68         13.56         5.67 o
  11   6   0        190.67        174.36        15.16 o
  12   6   0        132.46        141.23        15.41 o
  13   6   0         22.39          2.49         9.99 o
  14   6   0        188.54        199.05        25.04 o
  15   6   0          5.76         19.97        14.48 o
  16   6   0          0.03         -4.53        11.18 o
  17   6   0        131.64        135.86        24.96 o
  18   6   0          0.29         33.73        16.61 o
   1   7   0        555.53        598.48        15.46 o
   2   7   0        729.20        764.76        18.47 o
   3   7   0        465.77        467.71        15.28 o
   4   7   0        943.17        933.56        22.39 o
   5   7   0       2253.23       2433.09        44.84 o
   6   7   0          1.29         -0.52         3.76 o
   7   7   0       1171.88       1197.23        33.00 o
   8   7   0        235.42        324.51        19.58 o
   9   7   0        476.06        518.13        24.74 o
  10   7   0       1019.55        967.48        33.09 o
  11   7   0         59.53         54.62         9.43 o
  12   7   0        406.03        420.90        26.95 o
  13   7   0        273.60        303.75        26.50 o
  14   7   0        132.26        137.42        28.19 o
  15   7   0        511.49        524.41        43.41 o
  16   7   0        300.81        369.66        37.55 o
  17   7   0         66.21         46.29        17.75 o
  18   7   0        221.57        219.17        35.59 o
   0   8   0      34919.29      38752.13       722.40 o
   1   8   0       1962.60       1913.65        35.82 o
   2   8   0       3274.51       3598.34        59.13 o
   3   8   0         31.86         30.67         5.65 o
   4   8   0        422.74        394.16        16.00 o
   5   8   0        813.19        758.06        21.38 o
   6   8   0        279.61        264.43        14.73 o
   7   8   0        681.67        693.26        23.49 o
   8   8   0         39.69         34.52         6.37 o
   9   8   0         12.91          5.42         6.11 o
  10   8   0         45.54         49.30         9.15 o
  11   8   0        129.23        132.81        18.46 o
  12   8   0         22.63         21.21         8.65 o
  13   8   0         30.43         18.63        10.67 o
  14   8   0         69.29         85.58        22.74 o
  15   8   0        527.45        601.33        46.24 o
  16   8   0          0.21         -1.94        13.02 o
  17   8   0        147.91        138.31        57.79 o
  18   8   0          9.19        -14.77        25.10 o
   1   9   0       2628.00       2665.81        52.39 o
   2   9   0        463.07        433.66        23.07 o
   3   9   0       3011.55       3090.21        59.74 o
   4   9   0         67.50         68.60         9.61 o
   5   9   0         83.20         42.58        12.52 o
   6   9   0        168.16        187.43        14.50 o
   7   9   0         22.02         12.29         6.33 o
   8   9   0       1258.64       1232.18        38.65 o
   9   9   0         38.61         28.25         8.97 o
  10   9   0         46.80         50.30        10.92 o
  11   9   0         80.68         66.17        13.50 o
  12   9   0        489.19        489.02        33.35 o
  13   9   0        404.14        402.25        35.14 o
  14   9   0        508.79        513.29        49.73 o
  15   9   0        757.82        737.36        90.14 o
  16   9   0         95.47        137.76        27.34 o
  17   9   0        177.27        142.56        46.45 o
   0  10   0         35.33         54.87        12.11 o
   1  10   0         20.95         23.96         7.31 o
   2  10   0        509.03        405.77        22.87 o
   3  10   0        460.25        403.13        23.19 o
   4  10   0        387.20        383.92        22.93 o
   5  10   0         50.41         66.30        10.89 o
   6  10   0        159.57        134.85        12.61 o
   7  10   0          6.69          3.58         5.33 o
   8  10   0        733.19        667.84        33.28 o
   9  10   0        230.92        230.96        19.53 o
  10  10   0       1432.70       1483.18        46.55 o
  11  10   0          6.51         -2.48         9.75 o
  12  10   0        396.61        422.31        44.38 o
  13  10   0        579.72        498.35        40.16 o
  14  10   0        216.47        211.11        27.30 o
  15  10   0         16.92         -9.53        17.33 o
  16  10   0          2.82         10.69        19.50 o
  17  10   0         27.57         -0.56        24.60 o
   1  11   0        771.81        859.04        32.58 o
   2  11   0        500.16        470.45        26.27 o
   3  11   0        742.89        790.85        35.48 o
   4  11   0        745.38        789.33        33.53 o
   5  11   0        799.03        950.11        35.66 o
   6  11   0        165.36        118.26        15.09 o
   7  11   0       1942.46       2023.87        55.18 o
   8  11   0          9.86         -6.95         8.27 o
   9  11   0          6.45         15.48        11.08 o
  10  11   0         80.19         40.66        12.62 o
  11  11   0        211.47        206.67        34.22 o
  12  11   0         84.64         67.12        27.50 o
  13  11   0          5.47         10.87        22.00 o
  14  11   0        290.69        320.03        40.21 o
  15  11   0          0.36         33.50        25.74 o
  16  11   0        119.28         85.75        52.40 o
   0  12   0       4356.38       4527.45       241.25 o
   1  12   0         57.84         67.06        11.46 o
   2  12   0         12.10         15.84         7.99 o
   3  12   0        607.91        544.18        30.28 o
   4  12   0          2.43          3.72         7.97 o
   5  12   0         17.57          6.74         7.10 o
   6  12   0         56.71         36.48        10.22 o
   7  12   0         30.37         32.46         9.80 o
   8  12   0        248.31        250.30        25.03 o
   9  12   0        122.07        118.44        18.20 o
  10  12   0        801.40        920.55        50.10 o
  11  12   0        357.14        413.30        38.70 o
  12  12   0        124.34        159.49        26.02 o
  13  12   0         67.49        105.59        21.12 o
  14  12   0         40.62        -13.88        24.38 o
  15  12   0          0.47        -35.73        38.11 o
   1  13   0          2.28         18.04        10.02 o
   2  13   0       2193.94       2160.03        58.88 o
   3  13   0         97.02         46.66        12.57 o
   4  13   0        133.11        127.60        15.75 o
   5  13   0          2.97          2.38         7.85 o
   6  13   0        198.07        231.66        22.28 o
   7  13   0        119.03        118.81        17.96 o
   8  13   0        520.60        513.55        36.83 o
   9  13   0        320.53        336.42        30.00 o
  10  13   0          0.48        -16.14        11.60 o
  11  13   0        105.38        135.62        29.79 o
  12  13   0          4.91         28.62        20.96 o
  13  13   0         81.94         88.63        25.04 o
  14  13   0         35.22         58.53        28.58 o
   0  14   0         23.49         27.65        15.32 o
   1  14   0         14.44         33.83        10.72 o
   2  14   0          0.73          4.18         8.03 o
   3  14   0        715.06        708.47        42.97 o
   4  14   0          5.53          3.03        10.73 o
   5  14   0         10.79         10.60         9.48 o
   6  14   0        130.93        136.17        18.58 o
   7  14   0         77.61         82.41        17.81 o
   8  14   0         68.42         69.03        17.75 o
   9  14   0         25.69         17.52        16.26 o
  10  14   0         51.43         31.29        20.96 o
  11  14   0        233.64        292.40        40.13 o
  12  14   0        200.02        248.52        41.17 o
  13  14   0         54.82         61.09        27.87 o
  14  14   0         97.19         40.49        40.49 o
   1  15   0          7.89         -8.49         8.86 o
   2  15   0        385.13        319.40        28.99 o
   3  15   0        615.19        661.45        47.57 o
   4  15   0        105.89        113.35        18.35 o
   5  15   0          1.73         10.90        11.04 o
   6  15   0        405.35        360.06        35.59 o
   7  15   0        128.99        147.31        25.25 o
   8  15   0          8.50         18.93        13.34 o
   9  15   0         15.81         -5.96        13.67 o
  10  15   0         13.39         31.71        25.65 o
  11  15   0         11.55         18.35        20.67 o
  12  15   0         37.66        104.51        25.38 o
   0  16   0       1577.30       1159.93        85.75 o
   1  16   0          0.01          1.37        12.26 o
   2  16   0         22.43         27.65        14.46 o
   3  16   0        242.37        226.18        26.50 o
   4  16   0         54.69         51.38        15.67 o
   5  16   0          1.52        -19.26        10.74 o
   6  16   0         87.40         93.69        20.75 o
   7  16   0          0.57        -15.98        14.15 o
   8  16   0          3.30         -7.80        15.34 o
   9  16   0          3.02        -12.54        15.10 o
  10  16   0         23.27         16.20        31.55 o
  11  16   0         45.56         17.87        39.30 o
   1  17   0        171.79        126.24        26.82 o
   2  17   0         70.15         54.84        18.91 o
   3  17   0          0.44         -5.53        12.60 o
   4  17   0         34.00         25.52        13.84 o
   5  17   0          5.30          0.31        14.44 o
   6  17   0         19.24         17.29        19.05 o
   7  17   0          8.46         -5.05        24.21 o
   8  17   0         31.00         42.93        28.65 o
   9  17   0         11.26        -28.58        38.11 o
   0  18   0         47.14         67.13        27.75 o
   1  18   0          1.67         -1.66        14.26 o
   2  18   0         41.75         13.48        16.04 o
   3  18   0         29.28         16.35        15.85 o
   4  18   0        141.29        203.00        28.83 o
   5  18   0        144.41        228.15        48.16 o
   6  18   0         23.02         26.20        35.73 o
   7  18   0          4.85         -7.15        45.26 o
   8  18   0         23.29         78.61        52.40 o
   1  19   0         36.65         59.55        25.26 o
   2  19   0         27.38         14.29        28.58 o
   3  19   0          8.16        -52.40        26.20 o
   4  19   0          0.43        -35.73        28.58 o
 -19   1   1        509.76        678.75        55.04 o
 -18   1   1        227.18        188.79        27.42 o
 -17   1   1          3.88         -0.40        11.68 o
 -16   1   1        211.52        183.41        25.33 o
 -15   1   1          2.54          4.82         9.66 o
 -14   1   1          0.28        -12.58         6.29 o
 -13   1   1        212.79        224.58        24.53 o
 -12   1   1        207.07        225.30        19.58 o
 -11   1   1        378.52        419.35        18.85 o
 -10   1   1         76.81         59.80         7.15 o
  -9   1   1         76.63         86.65         7.74 o
  -8   1   1       1834.67       1920.39        36.27 o
  -7   1   1        584.91        579.25        15.81 o
  -6   1   1        327.99        242.71        10.49 o
  -5   1   1       2871.18       2860.87        44.65 o
  -4   1   1      19171.08      19511.53       257.00 o
  -3   1   1      18280.39      17470.95       214.67 o
  -2   1   1        191.17        170.77         4.61 o
  -1   1   1       5856.70       5594.62        85.03 o
   0   1   1         76.05         89.94         4.17 o
   1   1   1          7.79         27.57         2.18 o
   2   1   1       6007.97       6122.73        89.19 o
   3   1   1       2727.22       2363.69        48.43 o
   4   1   1        730.51        673.06        12.89 o
   5   1   1        744.80        637.43        14.87 o
   6   1   1         11.66         -1.27         2.71 o
   7   1   1       1773.78       1840.32        34.47 o
   8   1   1       1526.90       1483.39        30.68 o
   9   1   1        985.59        915.76        23.48 o
  10   1   1         90.40         75.74         8.63 o
  11   1   1        808.90        778.25        30.58 o
  12   1   1        276.95        278.13        20.84 o
  13   1   1         19.02         11.78         8.60 o
  14   1   1        146.67        140.60        21.66 o
  15   1   1        184.10        156.26        26.82 o
  16   1   1         36.03         16.91        14.26 o
  17   1   1        598.27        720.15        57.99 o
  18   1   1         23.81         46.37        17.49 o
  19   1   1         42.78         92.90        50.02 o
 -19   2   1         23.03          5.34        15.56 o
 -18   2   1        541.07        645.41        53.26 o
 -17   2   1          2.85         -8.02        16.85 o
 -16   2   1          9.17          7.65        15.82 o
 -15   2   1          0.54          3.22        10.13 o
 -14   2   1        155.82        146.99        20.81 o
 -13   2   1         17.71         24.31        12.18 o
 -12   2   1        529.78        414.21        27.28 o
 -11   2   1        921.47        829.60        26.99 o
 -10   2   1        769.21        707.23        20.00 o
  -9   2   1        935.15       1065.36        23.43 o
  -8   2   1        240.71        252.43        11.67 o
  -7   2   1        118.46         92.46         6.55 o
  -6   2   1        924.72       1017.27        20.13 o
  -5   2   1        346.40        344.70         9.96 o
  -4   2   1       4810.24       4566.60        61.64 o
  -3   2   1       2324.22       1991.24        35.22 o
  -2   2   1       1734.33       1651.91        25.81 o
  -1   2   1        115.26         69.83         5.18 o
   0   2   1      18791.20      19576.05       296.38 o
   1   2   1       8916.99       9182.55       122.04 o
   2   2   1      36947.12      37372.05       484.31 o
   3   2   1        910.68        730.51        14.81 o
   4   2   1      14692.20      15235.19       203.57 o
   5   2   1       1704.82       1470.44        27.61 o
   6   2   1       3958.06       4509.90        68.10 o
   7   2   1        923.49       1093.88        21.78 o
   8   2   1        281.25        169.40         9.27 o
   9   2   1        584.37        546.75        18.77 o
  10   2   1         11.83          8.33         5.27 o
  11   2   1       3918.74       4355.01        88.98 o
  12   2   1       1591.86       1544.34        44.39 o
  13   2   1       2042.78       2052.13        83.20 o
  14   2   1        407.44        285.41        29.06 o
  15   2   1          4.03         16.96        11.37 o
  16   2   1       1021.37       1147.35        66.23 o
  17   2   1        446.09        483.06        43.11 o
  18   2   1        198.50        220.02        30.40 o
  19   2   1        133.00        104.81        47.64 o
 -19   3   1        376.93        486.13        47.89 o
 -18   3   1         49.54         42.96        28.19 o
 -17   3   1         18.24          8.98        12.71 o
 -16   3   1        105.74        130.49        28.69 o
 -15   3   1        934.18       1039.17        59.52 o
 -14   3   1         22.77         25.63        10.62 o
 -13   3   1        493.49        419.54        41.26 o
 -12   3   1        833.73        800.33        37.95 o
 -11   3   1         29.18         29.90         6.80 o
 -10   3   1          4.28         -1.26         3.86 o
  -9   3   1         20.84         12.02         4.30 o
  -8   3   1        277.01        262.85        11.97 o
  -7   3   1        175.88        126.24         8.23 o
  -6   3   1         90.64         91.11         6.90 o
  -5   3   1          2.35          4.83         2.28 o
  -4   3   1       1385.11       1262.98        23.70 o
  -3   3   1      15041.80      14625.29       194.57 o
  -2   3   1       1084.64       1087.83        19.62 o
  -1   3   1      15374.71      16338.44       230.80 o
   0   3   1       9926.20      10082.00       156.01 o
   1   3   1      17501.02      18234.41       255.43 o
   2   3   1        152.79        180.50         7.77 o
   3   3   1       4815.99       4441.63        64.65 o
   4   3   1         33.61         18.28         3.14 o
   5   3   1        897.77        813.05        19.43 o
   6   3   1       1506.88       1589.32        42.93 o
   7   3   1         10.35         10.31         3.62 o
   8   3   1         50.55         65.35         6.79 o
   9   3   1         42.17         37.37         6.62 o
  10   3   1         46.16         40.18         7.35 o
  11   3   1        513.10        504.98        24.49 o
  12   3   1         65.38         68.07        10.80 o
  13   3   1         20.62         10.00         8.24 o
  14   3   1        183.15        216.24        26.47 o
  15   3   1        543.92        483.74        42.29 o
  16   3   1        200.76        195.78        26.44 o
  17   3   1          2.03         -9.01        12.39 o
  18   3   1          6.82          1.99        20.06 o
  19   3   1         35.56         85.75        45.26 o
 -19   4   1        228.98        259.77        38.90 o
 -18   4   1        112.00        135.97        23.69 o
 -17   4   1         49.09         30.62        19.01 o
 -16   4   1         53.32         53.63        15.29 o
 -15   4   1        196.30        177.27        23.44 o
 -14   4   1        101.27        119.82        18.96 o
 -13   4   1         27.52          2.03         7.51 o
 -12   4   1        214.59        231.10        25.49 o
 -11   4   1          6.40          3.50         5.51 o
 -10   4   1        150.38        149.13        12.07 o
  -9   4   1       1239.53       1266.97        29.72 o
  -8   4   1        806.70        810.21        22.54 o
  -7   4   1         78.28         66.40         7.65 o
  -6   4   1        217.15        214.20        11.18 o
  -5   4   1       1037.37       1023.26        22.07 o
  -4   4   1       1299.49       1196.75        35.90 o
  -3   4   1       1199.74       1234.56        32.03 o
  -2   4   1       9317.91       9302.78       151.02 o
  -1   4   1        347.68        284.97        14.40 o
   0   4   1       2676.99       2688.87        46.42 o
   1   4   1        574.58        495.22        11.82 o
   2   4   1        888.55        761.98        17.35 o
   3   4   1       2081.84       2273.06        58.47 o
   4   4   1         17.04         12.89         2.87 o
   5   4   1       1763.68       1623.94        30.71 o
   6   4   1        117.27         83.77         6.83 o
   7   4   1        192.69        186.73        10.85 o
   8   4   1         17.16         15.56         4.34 o
   9   4   1        679.72        703.31        24.16 o
  10   4   1        240.48        259.40        16.87 o
  11   4   1         18.16         14.09         6.82 o
  12   4   1         37.06         29.82         9.88 o
  13   4   1         12.68          4.42         8.77 o
  14   4   1         19.23         40.46        12.75 o
  15   4   1        797.84        831.65        54.06 o
  16   4   1        158.78        181.27        49.78 o
  17   4   1         20.40         26.80        15.87 o
  18   4   1         28.63          2.98        15.48 o
 -19   5   1         18.82         33.35        38.11 o
 -18   5   1        217.49        257.02        40.23 o
 -17   5   1          1.17         -8.33        17.53 o
 -16   5   1         38.13         62.36        19.72 o
 -15   5   1         38.80         47.91        15.68 o
 -14   5   1         61.54         76.71        17.39 o
 -13   5   1        226.11        230.39        22.11 o
 -12   5   1       1226.06       1233.92        51.14 o
 -11   5   1         24.21         31.34         7.32 o
 -10   5   1        261.54        262.28        16.87 o
  -9   5   1       1461.60       1633.83        35.70 o
  -8   5   1        207.16        206.20        12.11 o
  -7   5   1        242.33        241.17        12.77 o
  -6   5   1       4269.34       4697.10        73.57 o
  -5   5   1        871.87        833.19        19.88 o
  -4   5   1        186.50        198.23         9.86 o
  -3   5   1       3892.39       3642.32        56.20 o
  -2   5   1        454.39        384.71        11.37 o
  -1   5   1       6099.41       6683.29       102.41 o
   0   5   1      37764.86      41156.95       574.99 o
   1   5   1        899.20        857.78        18.37 o
   2   5   1        793.88        756.58        19.72 o
   3   5   1        249.51        212.23        10.01 o
   4   5   1       1422.48       1396.83        32.39 o
   5   5   1       4245.11       5018.42        92.46 o
   6   5   1         47.39         28.94         4.79 o
   7   5   1       1139.22       1108.31        25.92 o
   8   5   1       1057.74       1149.55        27.65 o
   9   5   1        622.63        645.37        25.45 o
  10   5   1          0.03         -2.66         5.44 o
  11   5   1        502.84        487.90        27.44 o
  12   5   1        469.10        456.84        26.76 o
  13   5   1         96.44        101.71        20.97 o
  14   5   1        869.77        882.61        54.10 o
  15   5   1         57.34         39.03        15.91 o
  16   5   1        119.29        100.69        20.93 o
  17   5   1          0.33         -8.62        19.25 o
  18   5   1          8.83         29.22        18.68 o
 -19   6   1        123.22        231.05        59.55 o
 -18   6   1         71.33         80.30        18.36 o
 -17   6   1          0.38         -2.14        13.28 o
 -16   6   1         63.77        110.69        21.75 o
 -15   6   1        372.52        315.27        32.33 o
 -14   6   1         67.16         84.83        18.22 o
 -13   6   1         64.24         46.98        12.47 o
 -12   6   1        163.17        135.38        14.56 o
 -11   6   1          5.06         11.37         6.67 o
 -10   6   1       1062.98       1106.60        31.98 o
  -9   6   1        426.70        379.33        18.51 o
  -8   6   1       1172.28       1183.03        28.72 o
  -7   6   1         94.37         74.50         7.45 o
  -6   6   1       1168.76       1242.84        27.84 o
  -5   6   1        632.22        592.66        17.02 o
  -4   6   1       1155.00       1126.43        24.43 o
  -3   6   1        536.83        546.33        14.75 o
  -2   6   1        958.20        923.41        23.75 o
  -1   6   1        210.30        219.44        11.34 o
   0   6   1      11867.90      12784.41       174.15 o
   1   6   1        234.52        167.67         9.77 o
   2   6   1       5256.74       5682.07        83.81 o
   3   6   1       1149.10       1084.88        24.77 o
   4   6   1          4.49         22.00         4.45 o
   5   6   1        303.49        363.75        22.10 o
   6   6   1        468.62        435.19        16.48 o
   7   6   1       1099.10       1111.26        26.87 o
   8   6   1        225.01        237.26        15.42 o
   9   6   1        226.86        201.56        14.91 o
  10   6   1         12.12         11.35         6.43 o
  11   6   1       1582.77       1601.77        44.10 o
  12   6   1        664.22        693.40        34.30 o
  13   6   1        596.43        562.96        36.57 o
  14   6   1          0.70        -11.98         9.86 o
  15   6   1        150.18        116.12        21.12 o
  16   6   1        104.89        162.30        24.97 o
  17   6   1        195.67        240.76        29.51 o
  18   6   1        226.49        229.45        35.39 o
 -19   7   1         26.84         33.35        30.97 o
 -18   7   1          7.54          2.27        23.72 o
 -17   7   1        333.35        371.14        37.73 o
 -16   7   1         98.23         91.34        19.98 o
 -15   7   1          7.26         27.59        13.89 o
 -14   7   1          0.02         11.84         9.89 o
 -13   7   1         44.05         36.60        11.42 o
 -12   7   1         50.30         28.46         8.60 o
 -11   7   1       1074.04       1194.53        41.72 o
 -10   7   1          1.47         -4.59         5.82 o
  -9   7   1        421.45        389.17        19.19 o
  -8   7   1        879.23        873.10        24.71 o
  -7   7   1          0.38         -5.89         4.31 o
  -6   7   1         38.37         27.20         5.33 o
  -5   7   1       1112.96       1057.77        25.22 o
  -4   7   1        817.05        763.46        19.70 o
  -3   7   1        397.44        389.16        13.77 o
  -2   7   1       1344.73       1481.18        28.57 o
  -1   7   1         33.55         36.46         5.46 o
   0   7   1       1551.38       1675.38        31.09 o
   1   7   1        124.32        110.75         6.98 o
   2   7   1        333.34        271.02        11.46 o
   3   7   1          2.73          4.44         3.31 o
   4   7   1        629.84        620.13        17.93 o
   5   7   1          7.36          9.24         3.75 o
   6   7   1       3391.03       3731.58        63.41 o
   7   7   1         84.31         66.53         7.51 o
   8   7   1        228.17        212.00        15.19 o
   9   7   1          2.94          4.58         6.01 o
  10   7   1          5.30          3.19         5.53 o
  11   7   1         32.56         22.90        10.06 o
  12   7   1        129.53        130.22        16.33 o
  13   7   1        934.38        937.63        43.83 o
  14   7   1          0.00         -2.09        11.82 o
  15   7   1          4.21         -0.26        13.66 o
  16   7   1         34.21         68.20        18.16 o
  17   7   1         31.61         42.42        18.16 o
  18   7   1        249.49        340.18        70.29 o
 -18   8   1         23.24          8.98        21.70 o
 -17   8   1         60.84         57.30        22.06 o
 -16   8   1          4.97        -27.29        16.80 o
 -15   8   1         32.46         39.53        18.64 o
 -14   8   1          1.72          5.75        10.41 o
 -13   8   1         78.24         95.40        16.66 o
 -12   8   1        142.28        145.47        17.96 o
 -11   8   1        744.09        746.09        34.31 o
 -10   8   1        892.91        911.15        31.80 o
  -9   8   1         86.70         71.21         8.55 o
  -8   8   1        528.36        478.94        25.11 o
  -7   8   1        329.35        364.09        17.73 o
  -6   8   1         67.79         93.42         8.41 o
  -5   8   1        165.88        174.43        18.68 o
  -4   8   1        275.85        266.75        12.95 o
  -3   8   1        650.35        752.00        19.30 o
  -2   8   1        657.56        613.20        23.42 o
  -1   8   1       2870.65       3013.44        56.46 o
   0   8   1        884.60        688.38        22.08 o
   1   8   1       2287.31       2485.68        43.91 o
   2   8   1       3359.83       3657.09        59.83 o
   3   8   1        547.45        523.12        18.54 o
   4   8   1       1051.58        970.60        24.03 o
   5   8   1         81.29         51.11         6.81 o
   6   8   1        158.56        166.03        11.20 o
   7   8   1        613.31        546.50        20.88 o
   8   8   1         18.54         26.18         6.67 o
   9   8   1        677.21        685.74        29.88 o
  10   8   1         11.65         26.66         7.83 o
  11   8   1        173.58        145.52        15.82 o
  12   8   1         30.30         15.71         9.80 o
  13   8   1         32.00         28.97        11.58 o
  14   8   1         75.64        113.50        20.98 o
  15   8   1        232.35        317.76        33.86 o
  16   8   1         89.68        132.74        22.38 o
  17   8   1         22.59         -0.28        15.64 o
  18   8   1          0.00         19.06        33.35 o
 -17   9   1         14.38        -25.88        16.29 o
 -16   9   1         21.35          3.01        25.41 o
 -15   9   1         33.12         49.70        19.50 o
 -14   9   1         30.00         34.54        14.21 o
 -13   9   1         39.15         66.08        14.79 o
 -12   9   1        344.67        362.86        29.23 o
 -11   9   1        638.47        670.21        38.08 o
 -10   9   1          3.90         -4.57         7.44 o
  -9   9   1         23.03         23.41         7.21 o
  -8   9   1        801.44        856.30        29.90 o
  -7   9   1         48.21         44.41         8.13 o
  -6   9   1        462.15        441.77        22.03 o
  -5   9   1        171.96        189.99        14.12 o
  -4   9   1         91.48         78.45         8.85 o
  -3   9   1        531.94        550.50        22.66 o
  -2   9   1        104.55        152.83        12.99 o
  -1   9   1       6008.71       6207.49       103.42 o
   0   9   1       9735.50      10457.63       162.07 o
   1   9   1         31.41         18.78         5.36 o
   2   9   1        358.85        392.93        15.60 o
   3   9   1        139.13        111.31         8.83 o
   4   9   1         16.39         12.00         4.75 o
   5   9   1          4.32          3.12         4.11 o
   6   9   1        551.21        502.99        20.56 o
   7   9   1          0.97          2.39         4.95 o
   8   9   1         34.68         24.88         7.78 o
   9   9   1        123.19        109.74        12.50 o
  10   9   1        453.48        497.38        26.98 o
  11   9   1        626.70        738.00        48.47 o
  12   9   1          1.12         -7.85         9.51 o
  13   9   1        656.33        598.37        39.25 o
  14   9   1         75.38         65.55        20.06 o
  15   9   1         17.70         48.95        20.79 o
  16   9   1        147.67        192.09        48.65 o
  17   9   1          0.90         -2.91        27.39 o
 -17  10   1          2.60         -5.86        21.13 o
 -16  10   1        110.43        107.50        34.32 o
 -15  10   1         28.20         19.49        19.68 o
 -14  10   1         74.33         93.23        20.43 o
 -13  10   1         20.23         23.16        12.59 o
 -12  10   1        168.12        153.03        20.21 o
 -11  10   1          8.44          0.05        10.00 o
 -10  10   1        198.21        177.78        18.08 o
  -9  10   1        720.28        736.21        36.03 o
  -8  10   1         17.09          4.50         6.40 o
  -7  10   1        911.29        895.33        31.28 o
  -6  10   1         54.72         55.96         9.02 o
  -5  10   1        377.42        410.28        21.65 o
  -4  10   1         23.03         31.17         7.12 o
  -3  10   1        105.42         94.84        11.36 o
  -2  10   1        229.90        177.35        15.35 o
  -1  10   1        462.17        415.52        23.20 o
   0  10   1        676.73        670.46        28.38 o
   1  10   1        288.52        288.79        19.40 o
   2  10   1        416.11        447.93        28.57 o
   3  10   1       1114.49       1156.71        39.55 o
   4  10   1        122.25         83.80        11.94 o
   5  10   1        269.04        237.92        20.64 o
   6  10   1        829.31        923.57        33.61 o
   7  10   1        136.99        130.21        16.78 o
   8  10   1        212.98        190.66        19.99 o
   9  10   1         74.43         84.65        12.65 o
  10  10   1          3.14         11.95         9.41 o
  11  10   1         93.52         90.11        18.82 o
  12  10   1        520.57        473.88        33.89 o
  13  10   1        203.09        172.38        21.84 o
  14  10   1        177.99        111.12        31.08 o
  15  10   1          5.54         61.11        19.50 o
  16  10   1         22.90         25.25        41.69 o
 -16  11   1        393.79        420.16        62.25 o
 -15  11   1         23.44          7.49        30.97 o
 -14  11   1         49.49         79.68        23.35 o
 -13  11   1          8.13        -16.42        17.43 o
 -12  11   1        198.60        208.05        40.23 o
 -11  11   1        367.72        370.72        47.19 o
 -10  11   1         50.60         34.70        13.00 o
  -9  11   1         44.66         50.12        12.51 o
  -8  11   1        187.34        209.55        18.69 o
  -7  11   1          7.13          8.77         7.56 o
  -6  11   1       1539.41       1577.04        46.26 o
  -5  11   1         18.82         15.85         7.72 o
  -4  11   1        122.18        111.31        13.35 o
  -3  11   1        401.92        344.13        22.91 o
  -2  11   1         56.68         64.54        13.46 o
  -1  11   1       1176.81       1108.44        36.00 o
   0  11   1        349.58        254.40        18.96 o
   1  11   1       1329.21       1198.64        37.82 o
   2  11   1        350.79        282.12        20.29 o
   3  11   1        313.73        335.74        22.51 o
   4  11   1        448.02        431.84        25.80 o
   5  11   1         29.87         11.39         7.41 o
   6  11   1         37.44         23.71         8.69 o
   7  11   1         13.77         28.16         9.49 o
   8  11   1         56.57         42.74        12.43 o
   9  11   1        429.07        415.57        31.15 o
  10  11   1        238.17        257.02        25.47 o
  11  11   1         27.87         12.86        18.22 o
  12  11   1        748.29        754.45        50.98 o
  13  11   1        239.17        250.24        30.40 o
  14  11   1         21.01         30.97        38.11 o
  15  11   1        189.93        297.75        78.61 o
 -16  12   1         10.44         45.26        42.88 o
 -15  12   1         61.39         82.41        27.06 o
 -14  12   1         14.18         39.43        19.80 o
 -13  12   1         41.41         80.21        23.47 o
 -12  12   1         13.13         42.02        15.97 o
 -11  12   1        147.02        164.13        26.75 o
 -10  12   1        751.02        699.24        48.33 o
  -9  12   1          1.35          6.95        10.20 o
  -8  12   1       1185.97       1132.72        46.95 o
  -7  12   1        113.90        103.34        13.89 o
  -6  12   1        276.68        272.05        21.89 o
  -5  12   1        146.05        143.83        15.63 o
  -4  12   1        454.38        479.80        28.66 o
  -3  12   1        858.99        936.56        48.18 o
  -2  12   1        439.14        471.23        29.12 o
  -1  12   1        824.28        747.31        35.70 o
   0  12   1       5473.25       5779.65       114.65 o
   1  12   1       2517.21       2704.45        65.88 o
   2  12   1         35.41         30.45         9.21 o
   3  12   1       1060.58       1052.14        36.78 o
   4  12   1       1303.02       1282.96        42.57 o
   5  12   1        673.34        657.29        34.35 o
   6  12   1         56.05         57.89        11.45 o
   7  12   1        119.20         85.82        15.28 o
   8  12   1        232.27        180.85        22.12 o
   9  12   1         98.50         89.50        16.97 o
  10  12   1         37.40         30.42        18.57 o
  11  12   1         55.64         58.09        28.42 o
  12  12   1         98.50        109.86        30.38 o
  13  12   1         99.95         80.36        22.55 o
  14  12   1        144.39        119.10        52.40 o
 -15  13   1         94.28        176.27        52.40 o
 -14  13   1         74.14        138.49        45.26 o
 -13  13   1          5.75         24.57        19.16 o
 -12  13   1          0.02          3.60        14.56 o
 -11  13   1        203.31        192.55        28.16 o
 -10  13   1         38.09         72.43        18.23 o
  -9  13   1        182.93        186.59        23.66 o
  -8  13   1        140.20        152.45        19.59 o
  -7  13   1        264.65        258.36        22.34 o
  -6  13   1        422.94        358.05        25.54 o
  -5  13   1          5.91         21.02         9.29 o
  -4  13   1        350.01        296.06        26.99 o
  -3  13   1        577.89        568.28        32.62 o
  -2  13   1        390.86        379.72        26.15 o
  -1  13   1       3554.11       3862.93        87.34 o
   0  13   1       3124.22       3066.89        74.26 o
   1  13   1        589.28        571.01        32.26 o
   2  13   1        225.04        196.45        19.00 o
   3  13   1        444.41        432.91        34.35 o
   4  13   1         27.00          1.25        13.32 o
   5  13   1         70.06         55.00        11.31 o
   6  13   1         61.49         49.77        12.22 o
   7  13   1        198.53        249.22        27.77 o
   8  13   1        473.77        476.64        39.90 o
   9  13   1         16.62         -4.61        19.60 o
  10  13   1         65.65         87.53        26.13 o
  11  13   1        200.87        251.48        35.46 o
  12  13   1         14.70         16.00        16.68 o
  13  13   1          6.56        -31.28        16.99 o
  14  13   1         17.76         21.44        42.88 o
 -14  14   1         20.60         19.71        25.96 o
 -13  14   1        138.56        178.02        39.34 o
 -12  14   1        251.87        255.47        36.38 o
 -11  14   1          0.12         -9.20        16.00 o
 -10  14   1        119.25        132.69        23.71 o
  -9  14   1         64.27         28.56        19.05 o
  -8  14   1        107.42        129.83        19.69 o
  -7  14   1         57.77         46.68        14.35 o
  -6  14   1        336.82        327.94        26.04 o
  -5  14   1          2.57         13.12         8.97 o
  -4  14   1         19.98         -1.25         8.88 o
  -3  14   1        760.02        749.74        39.17 o
  -2  14   1         25.16         17.42         9.80 o
  -1  14   1        280.25        207.45        20.79 o
   0  14   1       1626.90       1717.49        52.87 o
   1  14   1        541.82        452.24        29.86 o
   2  14   1        200.10        172.28        20.42 o
   3  14   1         25.30         40.02        11.14 o
   4  14   1          5.88          9.31        10.42 o
   5  14   1         65.71         32.49        13.76 o
   6  14   1         75.99        116.84        20.31 o
   7  14   1         37.63         36.87        15.68 o
   8  14   1         53.25         39.42        15.12 o
   9  14   1        171.14        202.99        27.40 o
  10  14   1         34.48         83.44        21.64 o
  11  14   1          3.18         23.01        19.58 o
  12  14   1         48.27         37.50        19.05 o
  13  14   1         76.70         90.57        27.29 o
 -13  15   1         49.91         64.31        47.64 o
 -12  15   1         51.47         81.29        39.37 o
 -11  15   1        171.72        193.02        34.59 o
 -10  15   1          2.92        -12.91        18.19 o
  -9  15   1         16.96         12.87        14.91 o
  -8  15   1        433.60        519.06        76.67 o
  -7  15   1        141.97        126.38        21.66 o
  -6  15   1         21.18         28.17        11.42 o
  -5  15   1         29.06          6.37        10.06 o
  -4  15   1          1.77         -2.16         9.80 o
  -3  15   1         24.33         26.51        12.16 o
  -2  15   1        977.61       1014.75        53.15 o
  -1  15   1        532.03        524.85        36.77 o
   0  15   1         37.46         23.06        11.69 o
   1  15   1        169.83        126.86        19.34 o
   2  15   1          2.69          8.71        10.92 o
   3  15   1         45.83         39.23        12.90 o
   4  15   1         64.84         50.38        13.67 o
   5  15   1        245.35        264.64        26.83 o
   6  15   1        114.34        132.27        22.71 o
   7  15   1         14.72        -15.87        18.22 o
   8  15   1        200.90        185.44        27.88 o
   9  15   1         62.59         38.26        23.04 o
  10  15   1        143.22        111.66        26.88 o
  11  15   1         21.92         57.49        20.02 o
  12  15   1         16.68         45.96        22.07 o
 -11  16   1          0.36        -14.29        30.97 o
 -10  16   1          0.46        -19.72        21.00 o
  -9  16   1          3.97         22.90        21.13 o
  -8  16   1         37.65         97.90        28.58 o
  -7  16   1        122.71         89.75        23.78 o
  -6  16   1         78.02        103.03        21.84 o
  -5  16   1         13.75         16.18        13.73 o
  -4  16   1         76.92         34.95        15.46 o
  -3  16   1        176.41        190.27        26.10 o
  -2  16   1        239.45        181.65        25.37 o
  -1  16   1         10.51          9.12        13.08 o
   0  16   1        352.37        323.60        28.79 o
   1  16   1        718.77        836.24        50.38 o
   2  16   1         31.77         35.98        13.49 o
   3  16   1          0.48          3.60        10.76 o
   4  16   1        119.36        130.15        21.37 o
   5  16   1        132.88        127.55        23.07 o
   6  16   1          1.94        -23.35        11.68 o
   7  16   1        195.54        250.68        31.28 o
   8  16   1         70.80         70.91        25.94 o
   9  16   1          0.04        -15.26        15.56 o
  10  16   1        128.64        140.67        28.30 o
  11  16   1        145.56        169.12        64.31 o
  -9  17   1         11.31        -16.67        33.35 o
  -8  17   1        121.76        132.18        33.41 o
  -7  17   1         36.77         69.87        23.38 o
  -6  17   1          3.61          6.96        18.93 o
  -5  17   1          5.53          9.78        14.82 o
  -4  17   1        202.87        261.95        31.99 o
  -3  17   1         19.84         11.05        12.88 o
  -2  17   1          0.05          2.79        13.50 o
  -1  17   1        687.03        669.27        50.18 o
   0  17   1        309.18        250.13        59.14 o
   1  17   1        122.74         91.88        20.59 o
   2  17   1         12.14          1.12        13.65 o
   3  17   1         73.27         77.85        18.91 o
   4  17   1          3.93          4.86        12.21 o
   5  17   1          9.21         22.22        20.28 o
   6  17   1         70.21         93.26        25.34 o
   7  17   1          2.89          9.26        14.83 o
   8  17   1        137.97        143.62        26.47 o
   9  17   1         19.33         66.99        36.92 o
  -8  18   1          1.29         11.91        42.88 o
  -7  18   1        107.08        178.65        64.31 o
  -6  18   1         22.95          7.99        25.74 o
  -5  18   1          3.97         28.38        16.68 o
  -4  18   1          6.78         49.23        17.62 o
  -3  18   1        552.71        662.13        52.51 o
  -2  18   1         39.61         34.02        15.14 o
  -1  18   1        264.33        255.01        37.17 o
   0  18   1        243.70        237.36        31.05 o
   1  18   1        218.53        190.77        28.90 o
   2  18   1          1.00          0.64        16.16 o
   3  18   1        192.51        215.79        29.55 o
   4  18   1          3.77        -33.04        17.48 o
   5  18   1         86.36         87.67        28.52 o
   6  18   1         42.74        171.50        54.79 o
   7  18   1         13.43         54.79        47.64 o
  -4  19   1          1.95         19.06        35.73 o
  -3  19   1         45.85        142.92        47.64 o
  -2  19   1        213.83        150.07        52.40 o
  -1  19   1         39.33         56.77        59.55 o
   0  19   1         47.26         46.60        26.79 o
   1  19   1        151.16        200.09        57.17 o
   2  19   1         54.67         23.82        33.35 o
   3  19   1        104.72        107.19        47.64 o
 -19   0   2        173.43        265.06        66.70 o
 -18   0   2        290.15        237.02        55.98 o
 -17   0   2        742.15        814.00        78.95 o
 -16   0   2          4.93         10.72        16.84 o
 -15   0   2        150.89        117.97        29.44 o
 -14   0   2       1028.63       1025.15        79.89 o
 -13   0   2          2.14          4.76        11.79 o
 -12   0   2       6193.35       6277.92       167.68 o
 -11   0   2        255.27        295.50        27.28 o
 -10   0   2         18.18         14.27         6.24 o
  -9   0   2       2147.91       1984.03        53.89 o
  -8   0   2        124.02         63.90         8.63 o
  -7   0   2       1225.92       1267.62        36.07 o
  -6   0   2      10373.50      11626.63       225.27 o
  -5   0   2         81.41         54.47         6.24 o
  -4   0   2     224913.27     228235.02      4165.80 o
  -3   0   2       1747.96       1958.63        63.30 o
  -2   0   2       2843.89       2974.92        88.42 o
  -1   0   2         28.09         -7.57         3.79 o
   0   0   2       1324.09       1427.15        27.62 o
   1   0   2          0.56          0.60         1.27 o
   2   0   2      15938.51      15945.12       319.06 o
   3   0   2        341.90        246.61        13.73 o
   4   0   2         95.16         52.41         5.50 o
   5   0   2        132.38        130.37        11.69 o
   6   0   2        442.36        407.25        18.48 o
   7   0   2        911.39        692.47        25.24 o
   8   0   2       1170.69       1204.04        37.30 o
   9   0   2       1845.17       1987.23        86.30 o
  10   0   2          0.41        -11.26         5.63 o
  11   0   2        203.58        202.93        24.68 o
  12   0   2       1231.11       1078.56        52.15 o
  13   0   2          3.14         24.10        15.48 o
  14   0   2        794.48        635.69        64.44 o
  15   0   2         56.43         22.37        25.01 o
  16   0   2         95.92         87.40        35.73 o
  17   0   2         72.52         96.47        28.63 o
  18   0   2         42.28         41.19        70.27 o
 -19   1   2        620.06        696.23        54.63 o
 -18   1   2        147.10        205.36        28.00 o
 -17   1   2         13.74         15.53        14.08 o
 -16   1   2        363.75        405.83        37.36 o
 -15   1   2         16.50         23.46        11.15 o
 -14   1   2        281.68        258.90        26.90 o
 -13   1   2         93.80         86.34        16.11 o
 -12   1   2          0.90         -4.20         5.49 o
 -11   1   2        836.44        842.12        29.52 o
 -10   1   2       3273.13       3408.83        59.10 o
  -9   1   2        174.14        151.93         9.85 o
  -8   1   2         63.93         45.10         5.54 o
  -7   1   2        611.71        603.16        15.78 o
  -6   1   2         16.95         11.02         2.82 o
  -5   1   2       4335.81       4726.38        68.81 o
  -4   1   2       1982.51       1986.90        31.77 o
  -3   1   2      15295.11      15618.77       204.41 o
  -2   1   2        659.92        489.49        10.16 o
  -1   1   2       1715.59       1648.29        24.81 o
   0   1   2        107.55         80.80         5.41 o
   1   1   2       3987.84       3748.32        64.39 o
   2   1   2        309.57        323.20        10.18 o
   3   1   2        187.40        107.23         9.03 o
   4   1   2       1653.18       1430.71        28.09 o
   5   1   2       2664.01       2459.74        36.62 o
   6   1   2      16017.47      17149.68       231.48 o
   7   1   2        400.66        385.53        13.48 o
   8   1   2        545.06        600.16        18.68 o
   9   1   2        722.65        807.65        24.52 o
  10   1   2         91.71         81.87        11.67 o
  11   1   2       1112.99        982.82        34.76 o
  12   1   2        112.38        135.13        14.51 o
  13   1   2       1578.95       1458.14        50.56 o
  14   1   2        340.52        390.81        34.76 o
  15   1   2        236.43        306.84        41.60 o
  16   1   2       1028.64       1225.50        64.51 o
  17   1   2        116.27        124.08        22.26 o
  18   1   2         80.59         77.56        25.79 o
 -19   2   2         28.83          2.38        20.28 o
 -18   2   2         86.43         70.78        16.64 o
 -17   2   2          8.28          4.20        11.27 o
 -16   2   2         74.62         70.12        21.32 o
 -15   2   2         97.02        125.84        19.98 o
 -14   2   2         18.24         13.02        10.15 o
 -13   2   2        483.88        507.70        31.94 o
 -12   2   2        535.85        534.11        34.96 o
 -11   2   2         22.20         14.33         5.83 o
 -10   2   2        190.81        187.36        11.01 o
  -9   2   2        834.75        850.95        20.39 o
  -8   2   2        846.28        893.06        20.30 o
  -7   2   2        132.94        141.90         8.21 o
  -6   2   2       1110.11       1035.34        20.47 o
  -5   2   2       1086.78        963.57        19.32 o
  -4   2   2        582.91        542.04        12.97 o
  -3   2   2         46.46         51.62         3.92 o
  -2   2   2         93.44         72.00         4.28 o
  -1   2   2         40.63         43.61         2.78 o
   0   2   2       1228.84       1159.38        21.77 o
   1   2   2       4803.33       4753.58        70.40 o
   2   2   2         14.99         14.15         2.47 o
   3   2   2          1.03          2.12         1.71 o
   4   2   2       1490.51       1353.79        24.30 o
   5   2   2       1662.24       1656.51        29.68 o
   6   2   2        114.01        122.75         7.55 o
   7   2   2         35.47         57.43         7.20 o
   8   2   2        456.03        464.03        15.85 o
   9   2   2        240.72        235.28        15.81 o
  10   2   2        619.07        574.86        24.20 o
  11   2   2          0.01         -4.85        13.32 o
  12   2   2          1.91         14.78         7.69 o
  13   2   2        339.86        399.01        28.76 o
  14   2   2         14.06         27.27        11.54 o
  15   2   2        186.63        182.42        25.53 o
  16   2   2         17.13          0.40        13.41 o
  17   2   2         22.87         23.01        18.80 o
  18   2   2         10.50         -0.08        15.28 o
 -19   3   2        361.53        588.65        49.69 o
 -18   3   2        226.51        393.31        39.22 o
 -17   3   2        115.45        111.72        21.79 o
 -16   3   2          7.76          3.09        10.55 o
 -15   3   2          6.20        -16.48         8.24 o
 -14   3   2         46.65         36.66        11.92 o
 -13   3   2          5.08         -7.87         6.99 o
 -12   3   2        388.36        358.35        29.64 o
 -11   3   2         20.30         19.57         5.49 o
 -10   3   2       1117.95       1112.01        25.55 o
  -9   3   2         97.77         81.83         7.34 o
  -8   3   2        635.87        700.66        19.50 o
  -7   3   2       1632.41       1846.93        32.69 o
  -6   3   2        669.67        658.52        15.65 o
  -5   3   2        237.82        170.37         8.25 o
  -4   3   2       6839.27       6980.03        98.15 o
  -3   3   2       5165.52       5513.60        78.36 o
  -2   3   2       7282.60       7629.81       104.56 o
  -1   3   2         81.11         75.77         4.84 o
   0   3   2      11017.83      11619.34       155.04 o
   1   3   2      15442.60      15704.29       207.89 o
   2   3   2         17.13         24.22         3.11 o
   3   3   2       4901.23       4861.28        70.78 o
   4   3   2       2343.68       2272.86        37.88 o
   5   3   2       2389.98       2374.33        40.42 o
   6   3   2      13050.33      14577.12       199.59 o
   7   3   2         22.81         14.79         3.23 o
   8   3   2       1038.89       1059.06        28.25 o
   9   3   2         38.70         38.17         6.98 o
  10   3   2       1330.97       1332.50        42.26 o
  11   3   2         39.79         40.66        10.97 o
  12   3   2        454.45        446.41        26.87 o
  13   3   2         14.85          6.96         8.49 o
  14   3   2          9.43         10.13        11.15 o
  15   3   2          1.01         10.10        11.49 o
  16   3   2          2.97         -3.80        11.80 o
  17   3   2         16.23         17.18        14.35 o
  18   3   2        490.29        582.32        58.45 o
 -19   4   2        118.32        186.77        29.66 o
 -18   4   2         16.19         37.61        30.26 o
 -17   4   2        190.83        113.80        24.60 o
 -16   4   2        340.38        375.97        36.16 o
 -15   4   2         45.45         66.52        15.64 o
 -14   4   2        290.45        297.14        34.38 o
 -13   4   2        499.08        504.81        32.37 o
 -12   4   2       1755.37       1720.05        52.76 o
 -11   4   2        174.20        150.24        17.75 o
 -10   4   2        898.49        862.62        27.50 o
  -9   4   2        434.35        427.81        17.30 o
  -8   4   2       1509.62       1554.49        44.43 o
  -7   4   2        289.48        286.53        14.47 o
  -6   4   2          9.15         -0.96         3.31 o
  -5   4   2        623.82        605.38        15.65 o
  -4   4   2       1794.01       1918.19        48.44 o
  -3   4   2          2.42          1.87         2.33 o
  -2   4   2       8384.00       8374.16       115.43 o
  -1   4   2      19376.36      19974.43       306.08 o
   0   4   2      14885.26      15638.97       208.15 o
   1   4   2       1399.29       1382.25        24.54 o
   2   4   2        281.08        258.46         9.51 o
   3   4   2         42.09         17.20         3.60 o
   4   4   2       5686.32       6278.59        91.15 o
   5   4   2        852.56        927.70        20.90 o
   6   4   2        607.39        774.93        20.11 o
   7   4   2        658.97        639.69        19.60 o
   8   4   2         35.56         39.33         6.68 o
   9   4   2          3.65          1.35         5.27 o
  10   4   2          0.51         -3.33         4.83 o
  11   4   2        673.34        708.92        34.22 o
  12   4   2       2164.31       2125.68        56.93 o
  13   4   2         16.92         22.11         8.96 o
  14   4   2        891.35        855.58        53.17 o
  15   4   2         14.17         -6.84         9.86 o
  16   4   2         49.04         81.22        18.20 o
  17   4   2         42.75         44.78        16.14 o
  18   4   2          0.43         11.94        16.68 o
 -19   5   2         58.61        102.93        34.54 o
 -18   5   2         10.22         37.68        16.37 o
 -17   5   2        351.73        334.60        40.23 o
 -16   5   2        104.67        135.74        27.16 o
 -15   5   2         88.41        102.81        19.62 o
 -14   5   2        603.33        655.87        49.15 o
 -13   5   2        594.47        535.36        33.99 o
 -12   5   2       1136.07       1143.53        41.78 o
 -11   5   2        734.98        735.42        31.76 o
 -10   5   2         44.32         39.87         6.55 o
  -9   5   2         65.01         36.61         5.92 o
  -8   5   2        205.64        225.32        12.82 o
  -7   5   2       1928.72       1925.38        37.71 o
  -6   5   2       1287.34       1338.02        28.23 o
  -5   5   2       2378.50       2122.96        38.35 o
  -4   5   2        830.61        821.01        19.27 o
  -3   5   2       1105.45       1082.46        23.40 o
  -2   5   2       2005.45       1922.56        35.62 o
  -1   5   2        440.52        489.67        14.46 o
   0   5   2      27401.83      29129.82       411.06 o
   1   5   2       8934.84       8621.07       136.87 o
   2   5   2        102.81        114.42         8.67 o
   3   5   2        336.65        329.88        11.80 o
   4   5   2         35.08          9.32         3.07 o
   5   5   2        901.29        802.93        19.80 o
   6   5   2       6025.95       6361.98        95.98 o
   7   5   2       1245.28       1232.97        27.95 o
   8   5   2          4.94          1.95         4.58 o
   9   5   2        546.74        626.46        25.67 o
  10   5   2         46.01         12.77         6.15 o
  11   5   2        545.17        547.32        37.75 o
  12   5   2         11.45         -4.23         6.96 o
  13   5   2       3724.60       3896.16       148.48 o
  14   5   2          2.18         -0.37         9.33 o
  15   5   2          3.18          1.15        10.63 o
  16   5   2         23.02         47.04        16.23 o
  17   5   2         51.07         46.45        20.28 o
  18   5   2          5.82          5.25        16.00 o
 -19   6   2         13.43         35.73        35.73 o
 -18   6   2        120.07        120.19        37.16 o
 -17   6   2          3.43        -17.21        14.09 o
 -16   6   2         84.85         83.76        19.26 o
 -15   6   2        159.15        179.31        24.35 o
 -14   6   2         19.60         15.71        12.05 o
 -13   6   2        195.87        191.65        20.02 o
 -12   6   2        303.83        310.37        24.79 o
 -11   6   2         41.34         45.47         9.94 o
 -10   6   2          4.92          3.84         5.08 o
  -9   6   2        216.41        214.70        13.72 o
  -8   6   2       2453.89       2508.04        47.62 o
  -7   6   2        694.94        683.08        20.11 o
  -6   6   2       1597.79       1518.98        31.71 o
  -5   6   2         27.71         39.24         5.14 o
  -4   6   2        515.48        565.16        15.49 o
  -3   6   2       1223.65       1259.60        28.76 o
  -2   6   2         94.48         83.30         7.37 o
  -1   6   2        942.44       1033.10        24.52 o
   0   6   2       7616.66       8251.35       142.82 o
   1   6   2       3117.94       3074.98        80.11 o
   2   6   2       1188.37       1329.36        26.55 o
   3   6   2      10394.23      11276.32       157.05 o
   4   6   2       1581.51       1472.64        31.46 o
   5   6   2        237.34        184.97        10.58 o
   6   6   2        292.35        338.44        15.32 o
   7   6   2         15.76         14.92         4.33 o
   8   6   2        376.70        375.63        20.00 o
   9   6   2        209.67        188.98        14.72 o
  10   6   2       1236.91       1264.63        36.08 o
  11   6   2        136.41        154.48        14.80 o
  12   6   2        106.14        147.52        16.33 o
  13   6   2        319.13        381.63        29.68 o
  14   6   2         28.35         20.34        13.14 o
  15   6   2          0.89          7.74        11.69 o
  16   6   2        150.33        194.60        27.50 o
  17   6   2        101.92        121.16        31.72 o
  18   6   2         82.17        139.33        31.72 o
 -18   7   2        156.43        243.91        31.65 o
 -17   7   2          1.50          7.45        13.89 o
 -16   7   2        134.15         81.53        19.33 o
 -15   7   2         65.79         34.18        14.44 o
 -14   7   2        225.43        203.97        22.00 o
 -13   7   2        111.03         93.61        16.03 o
 -12   7   2        965.83        912.21        39.73 o
 -11   7   2         27.77         19.17         7.99 o
 -10   7   2         87.97         89.04         9.56 o
  -9   7   2         32.58         27.84         6.15 o
  -8   7   2        665.67        656.13        21.99 o
  -7   7   2       2248.61       2395.75        57.22 o
  -6   7   2       1053.92       1044.56        25.42 o
  -5   7   2        243.26        196.81        11.51 o
  -4   7   2       1392.44       1420.65        29.33 o
  -3   7   2        226.50        265.86        11.20 o
  -2   7   2       4100.12       4415.62        89.57 o
  -1   7   2         11.04         27.63         5.33 o
   0   7   2         87.64        118.64        10.45 o
   1   7   2        114.04        146.69         7.80 o
   2   7   2       5527.74       6428.10        95.40 o
   3   7   2         80.07         58.51         6.85 o
   4   7   2        178.72        279.00        14.18 o
   5   7   2       1315.62       1344.64        31.06 o
   6   7   2       3207.52       3505.44        60.80 o
   7   7   2          3.80          2.52         4.73 o
   8   7   2        458.84        499.06        24.80 o
   9   7   2        119.08        117.90        12.02 o
  10   7   2        409.09        361.73        21.46 o
  11   7   2         18.20          8.30         7.12 o
  12   7   2       1007.97       1022.82        52.95 o
  13   7   2        367.79        364.35        29.48 o
  14   7   2        333.23        325.42        33.23 o
  15   7   2        214.92        191.58        41.21 o
  16   7   2         34.74         40.41        16.50 o
  17   7   2        102.95        111.23        20.76 o
  18   7   2         14.87         55.48        28.58 o
 -18   8   2          4.38         18.15        24.03 o
 -17   8   2          1.43          2.99        22.04 o
 -16   8   2          4.12         12.26        16.39 o
 -15   8   2        148.94        117.00        21.28 o
 -14   8   2         52.75         35.46        15.35 o
 -13   8   2         72.03         55.55        13.74 o
 -12   8   2       1835.07       2016.78        71.06 o
 -11   8   2         20.73         12.59         9.33 o
 -10   8   2          7.75          8.52         7.42 o
  -9   8   2         22.92         27.10         6.49 o
  -8   8   2          5.58         -2.56         4.61 o
  -7   8   2       1892.82       1830.80        38.94 o
  -6   8   2       3112.91       3324.95        73.47 o
  -5   8   2          0.45         -3.84         3.23 o
  -4   8   2        795.85        835.51        23.63 o
  -3   8   2         59.59         41.27         6.81 o
  -2   8   2         18.40         30.66         6.15 o
  -1   8   2       9465.27       9889.65       153.12 o
   0   8   2       4258.10       4310.83        75.07 o
   1   8   2        427.91        443.72        14.59 o
   2   8   2       4826.59       4780.96        75.45 o
   3   8   2         27.49         45.41         5.96 o
   4   8   2       2130.03       2204.53        42.55 o
   5   8   2         48.79         45.93         6.74 o
   6   8   2         43.00         35.08         5.94 o
   7   8   2        360.50        439.53        23.27 o
   8   8   2         78.12         99.90        11.14 o
   9   8   2         18.74          7.43         5.96 o
  10   8   2        483.21        515.08        26.96 o
  11   8   2        559.76        551.47        28.61 o
  12   8   2        299.05        276.52        22.57 o
  13   8   2        146.31        132.99        18.20 o
  14   8   2         33.28         30.22        13.89 o
  15   8   2        357.22        366.72        38.88 o
  16   8   2         42.47         47.55        18.03 o
  17   8   2        193.67        199.64        32.67 o
 -18   9   2        197.43        214.38        61.93 o
 -17   9   2        131.37         56.41        27.13 o
 -16   9   2        166.93        205.98        33.79 o
 -15   9   2        180.29        186.67        25.63 o
 -14   9   2        109.46         96.54        26.80 o
 -13   9   2        518.70        545.08        42.66 o
 -12   9   2         13.22         32.85        10.97 o
 -11   9   2         16.29         24.69        10.77 o
 -10   9   2          4.66         -7.66         8.63 o
  -9   9   2        590.39        607.84        28.21 o
  -8   9   2        179.54        162.46        15.31 o
  -7   9   2        217.47        222.46        15.82 o
  -6   9   2          3.09         11.64         5.58 o
  -5   9   2        408.78        400.98        20.80 o
  -4   9   2         41.20         35.29         7.03 o
  -3   9   2       1321.55       1362.08        34.27 o
  -2   9   2       2855.27       3043.69        59.27 o
  -1   9   2         78.86         75.31         9.18 o
   0   9   2       8510.04       9768.86       153.26 o
   1   9   2        194.66        177.20        12.28 o
   2   9   2        208.44        212.95        13.72 o
   3   9   2          7.43         -0.21         3.84 o
   4   9   2        290.74        266.96        14.44 o
   5   9   2        102.97         58.52         9.55 o
   6   9   2       1911.27       2031.52        42.38 o
   7   9   2          5.48         12.55         6.01 o
   8   9   2          0.49         -6.82         6.17 o
   9   9   2        221.83        219.15        17.45 o
  10   9   2        980.28        925.87        35.57 o
  11   9   2        542.55        553.80        32.44 o
  12   9   2        101.38         93.92        14.16 o
  13   9   2          0.15        -21.78        11.19 o
  14   9   2          1.81        -14.19        15.00 o
  15   9   2          5.17         10.28        18.14 o
  16   9   2        237.34        321.82        51.48 o
  17   9   2          6.69         38.11        33.35 o
 -17  10   2          1.29        -16.03        19.94 o
 -16  10   2         36.82         13.17        19.26 o
 -15  10   2        246.49        271.97        32.44 o
 -14  10   2          2.48        -23.13        11.81 o
 -13  10   2        224.69        222.70        28.10 o
 -12  10   2        453.44        499.29        35.23 o
 -11  10   2          1.48          8.34        10.60 o
 -10  10   2       1495.68       1508.03        51.34 o
  -9  10   2        276.05        231.04        24.73 o
  -8  10   2       1776.39       1859.18        52.44 o
  -7  10   2        328.99        274.17        18.41 o
  -6  10   2        719.59        716.47        29.35 o
  -5  10   2        273.83        236.21        16.54 o
  -4  10   2         52.75         60.37         9.08 o
  -3  10   2       1918.43       2033.95        46.07 o
  -2  10   2        125.40        104.15        16.91 o
  -1  10   2          0.11          7.08         5.67 o
   0  10   2       1528.71       1632.31        43.72 o
   1  10   2        317.44        275.90        19.71 o
   2  10   2        225.19        214.54        16.90 o
   3  10   2        332.62        286.96        20.04 o
   4  10   2          1.89          6.04         6.28 o
   5  10   2        204.21        198.72        16.77 o
   6  10   2       5181.59       5767.82       112.74 o
   7  10   2        154.00        149.38        17.70 o
   8  10   2       2126.02       2124.11        63.70 o
   9  10   2       1241.14       1258.51        63.83 o
  10  10   2        577.30        626.56        39.29 o
  11  10   2         20.56         14.29        11.91 o
  12  10   2         23.82          3.28        11.58 o
  13  10   2         79.26         64.48        40.49 o
  14  10   2        238.81        123.86        54.79 o
  15  10   2         10.26         57.17        45.26 o
 -16  11   2         10.46        -16.52        26.07 o
 -15  11   2        198.66        183.98        30.33 o
 -14  11   2        225.51        209.14        33.21 o
 -13  11   2         64.96         62.49        21.33 o
 -12  11   2        181.54        188.28        24.80 o
 -11  11   2        108.45         85.36        18.23 o
 -10  11   2         73.29         89.73        17.41 o
  -9  11   2        505.94        519.95        34.30 o
  -8  11   2        285.93        317.09        23.78 o
  -7  11   2         24.38         23.96         8.34 o
  -6  11   2        473.29        477.74        28.27 o
  -5  11   2         91.19        123.03        13.93 o
  -4  11   2         93.36        118.53        13.36 o
  -3  11   2        158.83        154.61        14.81 o
  -2  11   2        257.17        247.18        24.15 o
  -1  11   2       1676.52       1599.41        61.61 o
   0  11   2        544.27        509.12        27.37 o
   1  11   2        447.53        448.92        25.49 o
   2  11   2          2.38          2.47         5.76 o
   3  11   2        200.02        197.73        17.49 o
   4  11   2         93.61         68.38        10.89 o
   5  11   2        130.34         93.60        13.60 o
   6  11   2        958.89       1004.30        44.03 o
   7  11   2         98.99        118.23        23.67 o
   8  11   2          7.55         14.75         9.41 o
   9  11   2          9.39        -13.87        10.06 o
  10  11   2       1215.21       1302.57        66.36 o
  11  11   2        176.11        172.19        23.94 o
  12  11   2        250.70        241.53        50.19 o
  13  11   2        224.94        188.08        39.48 o
  14  11   2         35.25         69.08        45.26 o
  15  11   2          9.13        -14.29        35.73 o
 -16  12   2          2.13         45.26        38.11 o
 -15  12   2         15.49        -22.22        24.52 o
 -14  12   2        147.76        164.80        36.39 o
 -13  12   2         47.15         79.01        21.80 o
 -12  12   2        514.42        485.69        41.40 o
 -11  12   2         84.81        116.16        21.44 o
 -10  12   2        762.62        835.01        53.82 o
  -9  12   2        216.95        249.24        25.43 o
  -8  12   2        239.28        194.74        18.89 o
  -7  12   2         88.07         58.05        11.76 o
  -6  12   2        100.81         83.24        12.38 o
  -5  12   2        196.33        156.27        16.64 o
  -4  12   2         30.71         36.60         9.35 o
  -3  12   2       1295.55       1283.39        58.55 o
  -2  12   2        590.04        504.06        28.69 o
  -1  12   2       4314.02       4298.04       111.90 o
   0  12   2        439.70        403.11        26.07 o
   1  12   2        139.63        119.17        14.15 o
   2  12   2        110.79         95.14        13.48 o
   3  12   2        174.50        165.31        16.75 o
   4  12   2       1000.94       1056.23        42.97 o
   5  12   2        787.45        788.91        67.93 o
   6  12   2        779.16        804.27        50.95 o
   7  12   2         58.07         77.96        15.85 o
   8  12   2        188.01        183.12        24.88 o
   9  12   2         81.12         78.94        19.28 o
  10  12   2         27.18         13.27        13.55 o
  11  12   2          3.88        -13.24        12.69 o
  12  12   2         20.46         15.81        15.32 o
  13  12   2        142.47        162.26        28.67 o
  14  12   2        283.26        295.37        76.22 o
 -15  13   2         74.02         92.25        51.81 o
 -14  13   2         32.24         39.15        32.25 o
 -13  13   2       1081.74       1323.91       127.00 o
 -12  13   2         72.84         60.90        18.08 o
 -11  13   2         74.86        100.42        21.83 o
 -10  13   2          9.96          2.92        12.88 o
  -9  13   2         18.36         26.91        12.75 o
  -8  13   2        154.35        140.19        17.76 o
  -7  13   2         92.17         90.73        14.57 o
  -6  13   2        396.65        335.19        32.31 o
  -5  13   2       1162.42       1257.43        43.18 o
  -4  13   2        126.86        142.59        16.33 o
  -3  13   2        112.17         86.69        13.48 o
  -2  13   2       6618.18       7392.10       142.88 o
  -1  13   2        151.86        136.12        18.29 o
   0  13   2       1585.59       1577.12        48.19 o
   1  13   2        468.48        418.98        39.91 o
   2  13   2        141.95        127.81        17.45 o
   3  13   2         23.22         12.79         9.33 o
   4  13   2        223.76        174.60        22.32 o
   5  13   2         39.64         39.09        12.40 o
   6  13   2        127.30        131.00        21.30 o
   7  13   2        182.26        154.88        23.25 o
   8  13   2        457.97        446.80        39.20 o
   9  13   2          1.41          1.07        15.09 o
  10  13   2         57.64         34.65        16.75 o
  11  13   2        300.85        297.01        37.98 o
  12  13   2         26.59         48.29        20.26 o
  13  13   2         51.53         34.56        22.34 o
 -14  14   2          1.17        -38.11        24.38 o
 -13  14   2         27.98          5.28        18.95 o
 -12  14   2         61.52         52.26        17.75 o
 -11  14   2          0.00         -3.98        14.43 o
 -10  14   2         39.51         21.82        16.74 o
  -9  14   2          0.55         -7.41        10.44 o
  -8  14   2         54.82         39.40        13.84 o
  -7  14   2         36.69         49.83        12.37 o
  -6  14   2         10.19         22.86        10.80 o
  -5  14   2         13.72         15.64         9.58 o
  -4  14   2          0.04         -5.58         8.35 o
  -3  14   2        417.03        391.23        30.89 o
  -2  14   2          7.52         23.48        13.14 o
  -1  14   2          4.10          4.06        10.20 o
   0  14   2        423.07        411.95        31.60 o
   1  14   2         49.78         25.06        14.65 o
   2  14   2        281.69        275.69        26.22 o
   3  14   2          9.52         22.46        11.33 o
   4  14   2         13.24         36.01        13.37 o
   5  14   2        100.87         63.87        17.16 o
   6  14   2        234.44        238.74        29.06 o
   7  14   2        270.10        218.61        27.59 o
   8  14   2        104.47         67.97        19.13 o
   9  14   2         12.06         -1.88        15.31 o
  10  14   2        212.28        237.62        30.93 o
  11  14   2         20.37        -15.77        16.71 o
  12  14   2         12.45         75.35        22.64 o
  13  14   2          5.57        -34.54        41.69 o
 -12  15   2        178.26        193.68        38.74 o
 -11  15   2         53.26         72.43        26.79 o
 -10  15   2         68.95        134.54        26.88 o
  -9  15   2        435.66        388.55        44.20 o
  -8  15   2        162.68        163.88        25.25 o
  -7  15   2         43.31         58.82        15.17 o
  -6  15   2         22.50         -1.27        11.34 o
  -5  15   2         33.27         36.05        14.36 o
  -4  15   2         22.57         27.65        11.52 o
  -3  15   2          0.11         14.33        10.52 o
  -2  15   2        546.64        566.57        38.73 o
  -1  15   2        834.62        905.83        60.91 o
   0  15   2         84.60         60.17        17.56 o
   1  15   2        107.96        100.76        16.98 o
   2  15   2         35.31         11.00        11.90 o
   3  15   2          6.52         19.95        10.83 o
   4  15   2         32.12         31.66        11.90 o
   5  15   2        130.96        158.19        23.92 o
   6  15   2        236.08        173.56        30.94 o
   7  15   2         18.33         11.04        14.29 o
   8  15   2         11.45         10.69        14.40 o
   9  15   2          2.49          2.35        15.41 o
  10  15   2          6.81          8.66        19.85 o
  11  15   2          0.07          4.27        24.59 o
  12  15   2          4.52         -5.44        29.78 o
 -12  16   2         72.39         78.61        47.64 o
 -11  16   2         54.96         78.61        42.88 o
 -10  16   2         78.58         95.28        32.00 o
  -9  16   2        104.13        101.76        30.18 o
  -8  16   2         76.29         76.61        22.87 o
  -7  16   2          1.56          3.03        14.62 o
  -6  16   2          1.67          6.44        15.69 o
  -5  16   2         92.88        126.10        19.23 o
  -4  16   2         51.28         55.65        15.33 o
  -3  16   2        100.31         84.62        16.44 o
  -2  16   2        175.24         79.18        17.10 o
  -1  16   2        473.01        413.82        34.13 o
   0  16   2         96.19        130.68        20.72 o
   1  16   2          2.26         -3.71        15.62 o
   2  16   2         57.94         43.32        13.25 o
   3  16   2          5.58         31.84        15.87 o
   4  16   2          3.11          4.11        11.63 o
   5  16   2         55.98         39.86        18.10 o
   6  16   2          3.49          8.12        19.60 o
   7  16   2          2.39        -18.00        13.84 o
   8  16   2          6.36         45.07        17.17 o
   9  16   2         34.74         14.39        24.75 o
  10  16   2          2.55         12.65        18.52 o
 -10  17   2         73.21         83.37        45.26 o
  -9  17   2         36.01        -21.44        35.73 o
  -8  17   2         30.26         16.09        19.91 o
  -7  17   2        158.09        237.14        54.21 o
  -6  17   2          1.80         19.94        14.79 o
  -5  17   2         99.51         82.68        19.56 o
  -4  17   2        145.62        110.52        21.58 o
  -3  17   2         85.76        111.91        22.64 o
  -2  17   2        755.14        822.48        55.92 o
  -1  17   2        204.85        159.02        23.14 o
   0  17   2        491.06        482.69        38.18 o
   1  17   2         36.54         33.77        14.35 o
   2  17   2          0.72         15.05        12.98 o
   3  17   2         15.69          8.67        13.72 o
   4  17   2        101.21        156.83        26.03 o
   5  17   2         75.76         97.33        21.62 o
   6  17   2         77.79         59.32        25.51 o
   7  17   2         30.54        -25.41        15.97 o
   8  17   2        183.79        214.52        36.46 o
   9  17   2         73.29         95.47        70.27 o
  -7  18   2         14.43         42.88        42.88 o
  -6  18   2         55.82         56.83        20.51 o
  -5  18   2         82.48        101.52        22.48 o
  -4  18   2          2.35         -2.86        13.84 o
  -3  18   2         19.74          5.71        13.04 o
  -2  18   2         34.44         31.31        19.25 o
  -1  18   2         83.19         64.18        18.70 o
   0  18   2        228.68        291.36        34.04 o
   1  18   2        156.63        127.98        31.13 o
   2  18   2          3.73          8.34        14.78 o
   3  18   2         61.14         51.06        19.25 o
   4  18   2          6.60          7.34        17.41 o
   5  18   2          9.74          5.12        27.75 o
   6  18   2         41.72        116.72        37.06 o
   7  18   2         16.01         90.52        47.64 o
  -5  19   2         12.81         21.44        33.35 o
  -4  19   2         30.80        -11.91        28.58 o
  -3  19   2         12.95        -33.35        28.58 o
  -2  19   2          1.06        -25.63        17.63 o
  -1  19   2         34.26         63.25        24.38 o
   0  19   2         49.17        -30.97        30.97 o
   1  19   2        169.17        388.27        80.99 o
   2  19   2         15.39         28.58        30.97 o
 -19   1   3        225.18        250.48        33.32 o
 -18   1   3          0.33        -13.63        10.94 o
 -17   1   3        141.90        134.83        23.60 o
 -16   1   3        149.18        130.21        20.93 o
 -15   1   3         84.91         87.99        18.91 o
 -14   1   3          2.65         23.60        11.15 o
 -13   1   3        400.58        419.06        28.56 o
 -12   1   3       1141.94       1104.55        35.61 o
 -11   1   3       1005.84       1069.13        33.44 o
 -10   1   3        209.58        159.36        11.38 o
  -9   1   3       1004.16        968.86        22.96 o
  -8   1   3         26.53         33.24         4.55 o
  -7   1   3         27.68         21.45         3.56 o
  -6   1   3        872.77        978.24        19.77 o
  -5   1   3        786.56        708.56        17.29 o
  -4   1   3       5073.63       5075.45        78.10 o
  -3   1   3        146.16        131.85         5.10 o
  -2   1   3      22753.69      23432.12       286.66 o
  -1   1   3      19132.84      20238.06       247.85 o
   0   1   3       7626.12       7784.23       116.25 o
   1   1   3       5453.39       5573.68        82.72 o
   2   1   3          3.31          0.08         1.41 o
   3   1   3        976.10       1020.08        21.60 o
   4   1   3        376.03        313.37        12.04 o
   5   1   3       1268.75       1075.19        31.11 o
   6   1   3       1099.07       1021.01        25.01 o
   7   1   3        396.66        382.31        16.58 o
   8   1   3        904.00        910.35        25.36 o
   9   1   3        346.85        272.15        18.63 o
  10   1   3         29.32         17.71         7.01 o
  11   1   3         94.98         93.84        12.23 o
  12   1   3       1322.33       1408.26        49.36 o
  13   1   3       3077.40       2963.54        73.00 o
  14   1   3        360.91        293.74        37.13 o
  15   1   3        149.08        177.47        25.50 o
  16   1   3         63.70         55.61        17.88 o
  17   1   3        117.03        106.15        20.74 o
  18   1   3        255.32        247.14        33.32 o
 -19   2   3        318.29        468.02        45.28 o
 -18   2   3         92.80        168.20        24.62 o
 -17   2   3        681.90        847.92        57.15 o
 -16   2   3        178.31        136.37        21.84 o
 -15   2   3         83.44         84.83        17.97 o
 -14   2   3        521.10        528.14        34.07 o
 -13   2   3         68.10         59.29        11.53 o
 -12   2   3         17.41          5.09         5.96 o
 -11   2   3       2336.97       2291.85        50.16 o
 -10   2   3       3857.77       4065.18        68.49 o
  -9   2   3       4689.18       4832.95        71.73 o
  -8   2   3       2773.05       2913.42        46.61 o
  -7   2   3         28.70         11.48         3.12 o
  -6   2   3       1222.38       1237.31        24.26 o
  -5   2   3       1886.21       2023.66        32.21 o
  -4   2   3        776.44        572.80        12.64 o
  -3   2   3      20483.46      22297.05       274.13 o
  -2   2   3      90008.38      96687.88      1165.87 o
  -1   2   3       6655.46       6920.86        94.78 o
   0   2   3      11531.95      12327.42       175.73 o
   1   2   3       4690.71       4934.92        69.55 o
   2   2   3       1259.30       1100.85        20.25 o
   3   2   3       3742.17       3651.17        59.70 o
   4   2   3        749.17        582.52        16.02 o
   5   2   3        207.68        244.64        12.26 o
   6   2   3       6252.02       7267.50       114.55 o
   7   2   3       3552.02       3973.20        76.97 o
   8   2   3        361.80        261.15        15.32 o
   9   2   3       1072.48       1124.82        30.89 o
  10   2   3       2151.97       2283.33        56.52 o
  11   2   3          2.51         -4.52         6.11 o
  12   2   3        413.14        421.48        26.27 o
  13   2   3        435.07        394.44        43.89 o
  14   2   3          1.94         -4.63        12.03 o
  15   2   3       1160.03       1154.48        65.74 o
  16   2   3        388.59        439.67        40.67 o
  17   2   3         12.30         24.96        15.10 o
  18   2   3         11.40         21.24        18.91 o
 -19   3   3          8.57        -14.95        14.46 o
 -18   3   3        226.68        326.53        36.73 o
 -17   3   3          1.06          3.68        11.94 o
 -16   3   3         56.77         65.85        17.19 o
 -15   3   3         52.59         61.92        17.12 o
 -14   3   3         57.20         49.95        12.05 o
 -13   3   3        497.85        488.70        31.51 o
 -12   3   3        230.04        194.52        17.75 o
 -11   3   3        281.17        267.15        17.07 o
 -10   3   3        173.51        156.89        11.24 o
  -9   3   3         42.55         44.96         5.97 o
  -8   3   3        334.73        325.47        15.22 o
  -7   3   3        179.61        140.29        10.47 o
  -6   3   3       1036.51       1099.54        24.39 o
  -5   3   3      17810.85      18145.55       227.72 o
  -4   3   3      10892.98      11650.85       148.29 o
  -3   3   3       2013.39       2052.99        33.77 o
  -2   3   3       1127.89       1038.19        22.44 o
  -1   3   3       6671.54       6855.02        94.93 o
   0   3   3      10088.68      10427.40       140.63 o
   1   3   3         30.62         21.18         3.02 o
   2   3   3       2612.67       2916.66        47.77 o
   3   3   3         79.27         79.77         5.22 o
   4   3   3        425.98        425.13        11.98 o
   5   3   3        877.12        704.84        16.54 o
   6   3   3       3411.30       3510.08        62.85 o
   7   3   3         83.10         87.03         8.73 o
   8   3   3          0.17         10.89         5.00 o
   9   3   3          5.17          4.56         5.44 o
  10   3   3       1261.21       1266.97        39.00 o
  11   3   3        868.08        801.17        35.16 o
  12   3   3       1039.48       1187.63        40.88 o
  13   3   3        630.86        544.58        40.80 o
  14   3   3         82.22        110.79        18.08 o
  15   3   3       1251.49       1288.25        62.39 o
  16   3   3         35.18         18.69        18.57 o
  17   3   3         39.62         29.97        15.14 o
  18   3   3        208.77        230.79        32.63 o
 -19   4   3         22.72         16.69        19.25 o
 -18   4   3         18.60         18.42        16.95 o
 -17   4   3         17.17         -1.92        12.77 o
 -16   4   3          9.08          0.13        12.08 o
 -15   4   3          0.00        -11.59        10.22 o
 -14   4   3         90.30        104.35        15.95 o
 -13   4   3        368.41        345.05        27.84 o
 -12   4   3        429.83        412.33        28.45 o
 -11   4   3          0.60          1.09         4.90 o
 -10   4   3        491.06        493.67        20.40 o
  -9   4   3        232.97        244.52        12.68 o
  -8   4   3       2364.68       2234.51        46.78 o
  -7   4   3        589.81        630.21        16.84 o
  -6   4   3       5550.43       5509.36        77.85 o
  -5   4   3       1154.89       1140.51        29.04 o
  -4   4   3         11.75          7.33         2.57 o
  -3   4   3       1306.44       1163.42        29.44 o
  -2   4   3       1486.54       1309.02        25.66 o
  -1   4   3        822.45        768.52        16.06 o
   0   4   3       1113.22       1150.35        21.43 o
   1   4   3       2479.04       2417.43        38.97 o
   2   4   3        223.67        268.92         9.55 o
   3   4   3        944.29        966.13        21.02 o
   4   4   3        967.18        880.05        19.86 o
   5   4   3          1.51          6.60         2.92 o
   6   4   3        424.15        452.35        23.63 o
   7   4   3       2200.34       2391.99        49.03 o
   8   4   3         54.56         45.30         7.13 o
   9   4   3         78.14         47.77         8.06 o
  10   4   3         11.74          9.13         6.35 o
  11   4   3       2288.98       2262.96        58.63 o
  12   4   3         84.28         69.95        11.72 o
  13   4   3        168.47        163.33        19.55 o
  14   4   3        758.50        965.25        58.79 o
  15   4   3          3.75         -3.57        11.94 o
  16   4   3         15.74         -5.98        12.88 o
  17   4   3         83.36         73.92        19.39 o
  18   4   3          1.97          4.11        18.86 o
 -19   5   3          7.02         -5.07        19.00 o
 -18   5   3         51.57         50.68        18.03 o
 -17   5   3        240.77        259.24        32.89 o
 -16   5   3        136.86        156.26        23.40 o
 -15   5   3        173.33        206.25        25.79 o
 -14   5   3         95.38         96.99        18.41 o
 -13   5   3       1507.96       1506.87        51.07 o
 -12   5   3       3403.36       3565.17        87.52 o
 -11   5   3        165.33        141.59        12.64 o
 -10   5   3        320.43        364.42        19.73 o
  -9   5   3        121.71        170.27        11.59 o
  -8   5   3         14.17         15.28         4.68 o
  -7   5   3        136.17        118.08         8.85 o
  -6   5   3         26.83         19.03         4.08 o
  -5   5   3          5.18          8.83         3.52 o
  -4   5   3       2004.49       1933.52        36.85 o
  -3   5   3        599.96        573.83        15.39 o
  -2   5   3      11967.75      12541.95       173.54 o
  -1   5   3       1440.32       1405.97        29.28 o
   0   5   3       1743.95       1703.76        33.47 o
   1   5   3        478.19        542.36        14.02 o
   2   5   3       1628.58       1735.42        31.56 o
   3   5   3       1140.22       1115.25        23.60 o
   4   5   3        823.31        823.70        19.93 o
   5   5   3          0.33          0.00         3.26 o
   6   5   3         70.76        107.89         7.79 o
   7   5   3        110.27         81.41         9.12 o
   8   5   3        132.79        109.31        10.78 o
   9   5   3         44.00         31.27         7.21 o
  10   5   3        876.39        903.07        30.30 o
  11   5   3        182.31        159.66        16.48 o
  12   5   3          2.44          6.24         9.90 o
  13   5   3        414.33        356.08        28.97 o
  14   5   3          0.08          6.68        11.48 o
  15   5   3        119.00        150.58        22.92 o
  16   5   3         29.20         75.18        18.34 o
  17   5   3         25.94         11.79        16.95 o
  18   5   3         11.80        -19.53        55.98 o
 -19   6   3        503.38        755.09       107.19 o
 -18   6   3          9.58         -6.52        22.69 o
 -17   6   3          5.57         -1.67        13.75 o
 -16   6   3        217.74        209.08        37.82 o
 -15   6   3         48.98         67.93        14.72 o
 -14   6   3          2.13          7.71         9.23 o
 -13   6   3        356.13        342.38        28.04 o
 -12   6   3         12.89         13.97        10.27 o
 -11   6   3        320.13        285.18        18.44 o
 -10   6   3        438.89        486.93        23.59 o
  -9   6   3        186.97        201.29        13.13 o
  -8   6   3       1339.85       1349.72        31.37 o
  -7   6   3         82.22         83.38         7.98 o
  -6   6   3       3951.91       4151.94        67.68 o
  -5   6   3          0.00          0.18         2.84 o
  -4   6   3        686.56        769.43        18.96 o
  -3   6   3        615.43        688.07        16.97 o
  -2   6   3        177.72        174.18        10.87 o
  -1   6   3       3416.21       3663.40        63.04 o
   0   6   3        338.23        309.73        13.95 o
   1   6   3       1825.37       1779.64        32.56 o
   2   6   3       5244.17       5487.63        82.32 o
   3   6   3       2090.33       2054.31        37.48 o
   4   6   3        687.38        623.40        17.57 o
   5   6   3        259.11        306.71        15.58 o
   6   6   3       1595.53       1673.10        34.71 o
   7   6   3        111.35        135.52        11.94 o
   8   6   3        345.77        306.50        20.15 o
   9   6   3        342.50        352.90        20.15 o
  10   6   3        366.13        373.01        21.64 o
  11   6   3        132.34        119.26        13.78 o
  12   6   3        112.07        106.96        15.13 o
  13   6   3         25.95         22.30        10.92 o
  14   6   3         30.14         39.28        13.66 o
  15   6   3         16.19         10.87        17.19 o
  16   6   3          0.06         16.83        14.21 o
  17   6   3        150.88        167.24        29.91 o
  18   6   3         36.57         16.67        38.11 o
 -18   7   3         29.44          2.69        19.13 o
 -17   7   3         38.21         43.56        28.19 o
 -16   7   3         93.84        107.24        26.12 o
 -15   7   3          6.48          0.20        10.19 o
 -14   7   3         32.52          5.88        12.99 o
 -13   7   3        279.35        274.00        31.21 o
 -12   7   3          3.66          3.87         7.86 o
 -11   7   3        614.66        596.56        30.21 o
 -10   7   3        484.32        474.03        24.87 o
  -9   7   3          6.57          9.60         5.07 o
  -8   7   3        202.51        183.67        12.78 o
  -7   7   3        949.48        766.24        22.85 o
  -6   7   3        492.93        499.41        18.11 o
  -5   7   3         70.31         61.19         6.78 o
  -4   7   3        699.14        809.03        20.14 o
  -3   7   3        483.16        469.36        22.06 o
  -2   7   3        425.71        411.96        16.86 o
  -1   7   3        502.05        408.40        17.43 o
   0   7   3       2336.97       2269.09        44.68 o
   1   7   3        183.16        177.88         9.20 o
   2   7   3       9171.71      10207.17       144.81 o
   3   7   3        313.17        375.85        15.04 o
   4   7   3        233.05        175.64        10.95 o
   5   7   3         27.85         31.29         5.12 o
   6   7   3       2046.27       2236.11        43.68 o
   7   7   3        955.90       1014.67        29.61 o
   8   7   3        128.16        104.26        11.31 o
   9   7   3        512.83        528.33        25.96 o
  10   7   3        284.64        247.24        18.04 o
  11   7   3         12.90         15.45         7.80 o
  12   7   3        160.68        238.60        21.46 o
  13   7   3       1630.92       1610.20        78.39 o
  14   7   3        597.14        730.21        83.89 o
  15   7   3         58.26         71.51        18.52 o
  16   7   3         53.33         29.76        15.93 o
  17   7   3         86.31        157.20        29.64 o
 -18   8   3         28.81        -12.89        31.11 o
 -17   8   3         75.58         92.96        24.11 o
 -16   8   3        117.22         85.88        22.72 o
 -15   8   3        136.67        193.97        26.32 o
 -14   8   3         31.40         35.69        15.41 o
 -13   8   3        233.35        241.29        30.94 o
 -12   8   3        101.39         94.72        17.54 o
 -11   8   3         90.13        103.55        14.95 o
 -10   8   3        441.96        500.93        32.95 o
  -9   8   3        286.67        263.58        16.27 o
  -8   8   3        298.88        298.13        16.70 o
  -7   8   3        193.46        150.96        12.67 o
  -6   8   3         91.59         80.08         9.72 o
  -5   8   3         90.14         94.11        10.49 o
  -4   8   3        151.64        168.45        12.44 o
  -3   8   3         14.61          7.08         4.80 o
  -2   8   3        687.48        754.44        26.77 o
  -1   8   3       1018.39        962.15        38.63 o
   0   8   3         22.62         13.09         4.40 o
   1   8   3        179.38        176.98         9.00 o
   2   8   3         65.24         53.50         6.27 o
   3   8   3        159.27        143.65         9.90 o
   4   8   3        431.49        500.19        20.70 o
   5   8   3        547.18        522.36        19.32 o
   6   8   3        926.31        836.47        26.79 o
   7   8   3        299.63        300.93        18.67 o
   8   8   3        375.18        419.06        22.52 o
   9   8   3         15.89         28.01         7.62 o
  10   8   3        759.73        797.02        32.90 o
  11   8   3        136.53        146.42        14.42 o
  12   8   3         50.14         39.73        10.65 o
  13   8   3          5.17          2.40        11.15 o
  14   8   3        260.27        260.53        26.28 o
  15   8   3        111.74        133.71        24.38 o
  16   8   3        156.24        132.53        27.13 o
  17   8   3         32.08         57.80        26.20 o
 -18   9   3         43.07         47.64        35.73 o
 -17   9   3        233.42        275.32        38.37 o
 -16   9   3          1.49         -8.33        24.43 o
 -15   9   3         22.42         34.58        15.47 o
 -14   9   3        107.86         75.67        18.32 o
 -13   9   3        709.88        741.88        49.94 o
 -12   9   3        993.24       1047.14       125.22 o
 -11   9   3         62.17         59.29        12.78 o
 -10   9   3       1465.56       1586.96        46.25 o
  -9   9   3        564.98        636.96        29.31 o
  -8   9   3         18.25         18.60         7.58 o
  -7   9   3         72.05         73.04         9.70 o
  -6   9   3        125.80        159.04        16.98 o
  -5   9   3         35.43         29.82         6.88 o
  -4   9   3       2312.06       2287.01        49.45 o
  -3   9   3         81.09         59.59         8.03 o
  -2   9   3       2293.44       2616.02        59.63 o
  -1   9   3        621.74        657.34        23.57 o
   0   9   3          0.36          9.88         4.92 o
   1   9   3        190.74        142.31        12.61 o
   2   9   3         14.27          4.95         4.44 o
   3   9   3        407.08        408.65        20.08 o
   4   9   3        231.93        196.18        13.99 o
   5   9   3        106.63        112.17        10.35 o
   6   9   3       1641.75       1760.79        42.82 o
   7   9   3        128.51         93.19        10.99 o
   8   9   3        132.84        127.10        13.07 o
   9   9   3         79.97         44.91         8.91 o
  10   9   3         77.02        100.34        12.82 o
  11   9   3          7.54         25.41        11.02 o
  12   9   3        152.76        137.09        17.47 o
  13   9   3        760.55        876.83        54.69 o
  14   9   3         50.30         72.37        50.88 o
  15   9   3        162.55        204.08        58.36 o
  16   9   3         16.38          2.38        30.97 o
  17   9   3        128.84        107.19        45.26 o
 -17  10   3        114.77         92.11        25.88 o
 -16  10   3        164.11        151.44        25.14 o
 -15  10   3        128.85        151.83        33.35 o
 -14  10   3          1.48         -1.61        14.56 o
 -13  10   3        618.83        649.53        49.29 o
 -12  10   3        272.76        349.60        33.81 o
 -11  10   3        957.71       1085.96        47.88 o
 -10  10   3        457.52        416.63        29.83 o
  -9  10   3         28.29          9.62         9.45 o
  -8  10   3        134.36         97.07        12.10 o
  -7  10   3         67.28         57.47         9.41 o
  -6  10   3         31.03         22.87         7.11 o
  -5  10   3          8.61         22.63         6.77 o
  -4  10   3        363.67        389.19        21.07 o
  -3  10   3       1032.98        943.55        37.94 o
  -2  10   3         38.33         29.88         6.50 o
  -1  10   3       1837.97       1907.76        43.65 o
   0  10   3       1359.62       1422.95        35.98 o
   1  10   3        827.46        761.64        33.88 o
   2  10   3          2.18          2.03         5.88 o
   3  10   3         66.43         50.10         9.03 o
   4  10   3        929.36        943.32        32.34 o
   5  10   3         71.33         79.07        11.25 o
   6  10   3         40.61         57.14        11.24 o
   7  10   3        124.98        114.57        17.65 o
   8  10   3        193.73        153.24        18.23 o
   9  10   3        138.12        157.29        22.77 o
  10  10   3        114.32        111.06        18.23 o
  11  10   3        507.78        405.15        36.49 o
  12  10   3          0.30         15.59        15.98 o
  13  10   3        587.43        583.95        68.08 o
  14  10   3         92.16        110.46        66.70 o
  15  10   3        102.52         85.75        45.26 o
 -16  11   3         69.50         66.86        24.07 o
 -15  11   3         14.21        -12.33        15.82 o
 -14  11   3        415.77        470.62        42.68 o
 -13  11   3        110.06        125.01        22.27 o
 -12  11   3        129.81        118.01        32.32 o
 -11  11   3        658.05        627.36        38.24 o
 -10  11   3         73.38         67.71        14.41 o
  -9  11   3         89.46         82.30        11.65 o
  -8  11   3          6.73         16.68         7.89 o
  -7  11   3        435.44        368.11        24.71 o
  -6  11   3         90.41         60.96        11.23 o
  -5  11   3         13.57         19.63         7.48 o
  -4  11   3        849.86        873.01        34.80 o
  -3  11   3       1796.83       1992.86        52.60 o
  -2  11   3         34.74         47.38         9.23 o
  -1  11   3          1.42         -1.96         6.57 o
   0  11   3        216.63        204.49        17.27 o
   1  11   3          2.14         -8.45         5.90 o
   2  11   3         80.55         85.00        14.56 o
   3  11   3          1.81         11.88         6.78 o
   4  11   3       1502.73       1457.79        54.31 o
   5  11   3        126.84        119.27        15.35 o
   6  11   3       1781.67       1684.75        78.93 o
   7  11   3        795.23        899.21        52.81 o
   8  11   3        173.12        149.58        21.29 o
   9  11   3       1078.51       1121.58        55.96 o
  10  11   3        418.16        422.87        37.30 o
  11  11   3        174.32        156.97        23.60 o
  12  11   3          0.82        -11.82        15.00 o
  13  11   3         97.85         72.02        29.78 o
  14  11   3         69.05         14.29        24.51 o
 -16  12   3         18.89         35.00        24.75 o
 -15  12   3         29.72         48.36        21.70 o
 -14  12   3         22.16         14.08        19.50 o
 -13  12   3         21.42         -1.59        18.11 o
 -12  12   3         55.21         75.90        23.30 o
 -11  12   3         44.00         16.92        13.20 o
 -10  12   3        591.57        630.41        45.84 o
  -9  12   3          0.01          7.20         7.96 o
  -8  12   3         10.24         -0.59         8.69 o
  -7  12   3        721.44        831.82        40.10 o
  -6  12   3          6.62         -5.16         7.35 o
  -5  12   3       2381.45       2612.89        91.79 o
  -4  12   3       3521.88       3728.11        84.11 o
  -3  12   3         27.91         14.22         8.34 o
  -2  12   3        648.49        628.44        37.82 o
  -1  12   3         10.83         15.00         7.78 o
   0  12   3         18.84         16.73         8.18 o
   1  12   3        516.98        521.70        33.59 o
   2  12   3          0.26         -9.12         6.99 o
   3  12   3          3.25          1.55         7.67 o
   4  12   3          6.34         14.88         8.47 o
   5  12   3        371.86        292.79        29.60 o
   6  12   3        321.47        241.21        31.29 o
   7  12   3        132.97         86.13        25.33 o
   8  12   3        159.37        220.21        27.00 o
   9  12   3        330.51        386.94        36.48 o
  10  12   3         32.33         44.14        16.54 o
  11  12   3         10.28        -27.87        19.94 o
  12  12   3        145.21        114.41        24.72 o
  13  12   3         11.91         -5.42        24.38 o
  14  12   3        146.18        123.97        35.25 o
 -15  13   3         22.67        -27.09        19.26 o
 -14  13   3         42.15         59.13        33.79 o
 -13  13   3       1195.69       1444.36        85.10 o
 -12  13   3        831.81       1025.97        95.85 o
 -11  13   3        234.81        315.99        38.16 o
 -10  13   3          6.18         37.63        14.08 o
  -9  13   3         71.73         40.46        15.47 o
  -8  13   3        250.14        247.49        22.80 o
  -7  13   3         22.85         10.90         9.59 o
  -6  13   3        244.19        233.80        20.95 o
  -5  13   3          1.58          9.31         9.03 o
  -4  13   3         78.62         64.22        12.65 o
  -3  13   3        199.95        235.51        22.62 o
  -2  13   3          1.04         -6.47         8.57 o
  -1  13   3        220.64        163.37        24.12 o
   0  13   3        158.56        106.77        16.39 o
   1  13   3        196.59        148.68        18.55 o
   2  13   3       1174.66       1089.63        45.02 o
   3  13   3        956.03       1034.94        49.19 o
   4  13   3         74.77         83.34        14.46 o
   5  13   3        270.84        276.39        29.90 o
   6  13   3        255.67        292.15        31.61 o
   7  13   3        389.85        442.65        40.11 o
   8  13   3        283.69        277.54        31.69 o
   9  13   3         37.46         26.51        15.10 o
  10  13   3          4.38         -6.45        16.30 o
  11  13   3         33.40         48.12        17.39 o
  12  13   3          2.93         38.97        18.40 o
  13  13   3        665.39        722.87        79.67 o
  14  13   3         26.46          0.00        35.73 o
 -14  14   3         33.69         66.70        39.30 o
 -13  14   3        260.70        271.78        46.30 o
 -12  14   3         15.30        -35.13        20.00 o
 -11  14   3        248.44        307.25        55.59 o
 -10  14   3          0.08        -12.69        15.32 o
  -9  14   3        153.89        141.87        27.87 o
  -8  14   3         13.74         28.29        12.51 o
  -7  14   3        282.54        339.69        42.26 o
  -6  14   3         68.24        118.34        18.30 o
  -5  14   3         16.10         36.76        13.29 o
  -4  14   3          1.27         10.08         9.66 o
  -3  14   3          4.34        -11.17         9.29 o
  -2  14   3        540.40        501.97        35.10 o
  -1  14   3         34.68         16.77        12.87 o
   0  14   3        232.01        210.67        22.73 o
   1  14   3        816.23        832.24        46.05 o
   2  14   3          2.34         -8.54         9.27 o
   3  14   3         63.31         53.62        13.08 o
   4  14   3         56.39         39.59        11.70 o
   5  14   3         14.44         16.01        16.16 o
   6  14   3          6.03          4.44        12.08 o
   7  14   3        240.88        233.20        28.89 o
   8  14   3        132.83        110.21        21.72 o
   9  14   3        148.07        133.49        23.58 o
  10  14   3        179.40        210.63        29.74 o
  11  14   3        365.12        433.81        47.78 o
  12  14   3         34.81         23.72        23.04 o
  13  14   3        510.29        443.05        85.75 o
 -13  15   3         26.07        -11.91        40.49 o
 -12  15   3         75.30         70.03        33.35 o
 -11  15   3          2.13         -3.95        25.46 o
 -10  15   3        288.51        374.06        56.17 o
  -9  15   3          8.69         10.21        15.58 o
  -8  15   3        167.73        160.07        21.62 o
  -7  15   3         75.55        102.80        18.07 o
  -6  15   3        790.68        825.34        57.52 o
  -5  15   3        132.30        149.14        20.81 o
  -4  15   3          5.21         13.24        13.44 o
  -3  15   3         47.33         38.09        11.75 o
  -2  15   3          0.30         11.90        10.47 o
  -1  15   3          2.46          8.68        11.24 o
   0  15   3          1.02         -2.88        10.61 o
   1  15   3        152.49         93.99        16.91 o
   2  15   3          0.95         11.69        11.75 o
   3  15   3         63.45         56.81        15.50 o
   4  15   3        149.54        148.59        23.99 o
   5  15   3          0.09        -18.37        11.57 o
   6  15   3         61.15         53.18        19.60 o
   7  15   3        300.78        290.83        34.26 o
   8  15   3         83.64        108.68        25.79 o
   9  15   3        368.05        384.00        39.73 o
  10  15   3        374.66        357.58        40.91 o
  11  15   3          3.81        -26.44        18.95 o
  12  15   3        259.13        278.69        61.93 o
 -11  16   3          0.99         26.20        38.11 o
 -10  16   3         47.60         31.18        20.79 o
  -9  16   3         39.02         45.76        21.34 o
  -8  16   3         97.42         85.00        20.97 o
  -7  16   3        216.28        235.21        30.19 o
  -6  16   3          6.24          4.24        11.44 o
  -5  16   3        339.16        323.24        34.61 o
  -4  16   3          0.14         -3.37        11.29 o
  -3  16   3        119.32        160.01        22.11 o
  -2  16   3         25.00         12.72        15.40 o
  -1  16   3         43.27         67.79        17.26 o
   0  16   3          0.55         -2.12        11.36 o
   1  16   3          0.04         -0.57        11.66 o
   2  16   3         11.89         18.73        13.37 o
   3  16   3         41.45         55.06        26.36 o
   4  16   3        101.49        117.51        22.86 o
   5  16   3         54.09         18.10        14.80 o
   6  16   3          1.41         10.61        15.19 o
   7  16   3        374.99        427.26        42.64 o
   8  16   3          2.17        -14.33        14.56 o
   9  16   3         12.06          8.41        16.99 o
  10  16   3          6.63          6.79        23.66 o
 -10  17   3         30.30        -57.17        28.58 o
  -9  17   3         14.86         19.06        30.97 o
  -8  17   3        235.09        315.62        73.84 o
  -7  17   3        230.86        365.15        56.39 o
  -6  17   3         31.57         39.93        16.05 o
  -5  17   3          2.44        -12.31        20.68 o
  -4  17   3         35.40         34.45        14.29 o
  -3  17   3          1.79          1.79        13.05 o
  -2  17   3          2.92         27.56        13.90 o
  -1  17   3        341.86        276.85        29.44 o
   0  17   3        100.82         83.18        16.86 o
   1  17   3          2.83         16.09        13.82 o
   2  17   3         15.16         -8.22        11.87 o
   3  17   3         33.51         43.12        26.82 o
   4  17   3         76.31         94.01        22.11 o
   5  17   3          0.96         27.62        15.19 o
   6  17   3        172.70        172.28        27.31 o
   7  17   3          1.69         -3.13        15.61 o
   8  17   3          2.07         -9.96        30.97 o
   9  17   3          2.09        -21.44        40.49 o
  -7  18   3        295.39        343.01        76.22 o
  -6  18   3          9.72         20.75        18.11 o
  -5  18   3          2.25        -20.20        14.41 o
  -4  18   3         15.83         19.06        14.98 o
  -3  18   3          2.79         -0.30        14.48 o
  -2  18   3          0.71        -13.64        14.74 o
  -1  18   3        846.19        927.48        72.98 o
   0  18   3        336.98        323.56        33.60 o
   1  18   3        251.75        343.72        34.09 o
   2  18   3        210.44        361.58        35.36 o
   3  18   3         11.83        -19.12        14.60 o
   4  18   3         12.24         52.27        17.75 o
   5  18   3         10.69         -9.83        36.77 o
   6  18   3         58.34         54.79        45.26 o
   7  18   3         20.68        -71.46        35.73 o
  -5  19   3          6.16         21.44        30.97 o
  -4  19   3          9.44         14.29        35.73 o
  -3  19   3         24.95         92.90        45.26 o
  -2  19   3         18.43         19.06        35.73 o
  -1  19   3          0.00        -50.02        28.58 o
   0  19   3        458.53        393.03        76.22 o
   1  19   3         31.50         40.49        35.73 o
 -19   0   4          2.97         18.16        36.92 o
 -18   0   4         14.11         82.85        34.54 o
 -17   0   4        371.78        528.85        78.61 o
 -16   0   4        763.82        819.42        76.22 o
 -15   0   4        275.45        281.44        41.71 o
 -14   0   4        138.73        134.85        24.92 o
 -13   0   4       9514.91      10492.04       308.95 o
 -12   0   4       7562.71       7878.33       437.12 o
 -11   0   4        917.93        859.25        41.99 o
 -10   0   4       5851.54       6325.34       164.41 o
  -9   0   4        358.15        243.21        14.75 o
  -8   0   4       8519.22      10063.11       200.24 o
  -7   0   4        334.95        300.84        23.30 o
  -6   0   4       6164.91       6608.52       208.10 o
  -5   0   4      73839.57      78257.23      1649.52 o
  -4   0   4      55750.11      55954.77      1023.81 o
  -3   0   4        208.40        219.37        11.15 o
  -2   0   4      46644.63      50888.77       930.94 o
  -1   0   4       6731.15       7791.60       150.65 o
   0   0   4      19796.91      20898.65       343.49 o
   1   0   4       9954.63      10489.08       176.76 o
   2   0   4         39.97         42.08         7.11 o
   3   0   4       7611.60       7681.25       179.60 o
   4   0   4       3429.59       3601.92        82.76 o
   5   0   4       2835.86       3249.33        73.40 o
   6   0   4       1530.90       1415.52        38.85 o
   7   0   4        637.13        627.72        24.49 o
   8   0   4        801.11        796.55        38.95 o
   9   0   4       2577.33       2755.49        89.33 o
  10   0   4         26.46         23.34        11.12 o
  11   0   4        117.73        108.89        25.67 o
  12   0   4        297.88        329.38        49.00 o
  13   0   4       2170.99       1854.44        95.61 o
  14   0   4        278.96        300.43        44.61 o
  15   0   4        162.21        150.26        33.18 o
  16   0   4         38.81         37.75        21.70 o
  17   0   4         12.20        -29.78        16.84 o
  18   0   4          0.18          4.76        38.11 o
 -19   1   4        246.18        339.56        38.64 o
 -18   1   4          3.54         17.66        12.92 o
 -17   1   4         14.60         23.68        12.72 o
 -16   1   4         69.20         44.11        16.11 o
 -15   1   4          2.38         25.56        10.97 o
 -14   1   4        961.26        982.14        54.47 o
 -13   1   4       1474.91       1409.88        48.16 o
 -12   1   4        938.98        895.66        39.42 o
 -11   1   4       1137.20       1135.50        35.06 o
 -10   1   4         24.49         10.67         6.21 o
  -9   1   4       1783.34       1861.97        44.80 o
  -8   1   4        774.03        797.93        21.51 o
  -7   1   4      10594.92      11374.08       169.61 o
  -6   1   4        126.73        164.24        11.22 o
  -5   1   4       9684.36       9494.71       140.59 o
  -4   1   4      17305.95      18934.57       268.10 o
  -3   1   4       7046.87       6834.95        89.39 o
  -2   1   4       1406.15       1416.57        24.45 o
  -1   1   4       1203.17       1294.91        21.53 o
   0   1   4         12.37         29.64         3.21 o
   1   1   4        357.93        332.61         9.72 o
   2   1   4       8245.87       8126.40       104.70 o
   3   1   4       2289.33       2302.80        37.51 o
   4   1   4        423.73        367.93        14.94 o
   5   1   4         14.66          7.58         3.40 o
   6   1   4       1528.16       1726.64        36.42 o
   7   1   4        137.27        146.95        10.93 o
   8   1   4         21.47         13.10         6.60 o
   9   1   4       1194.46       1171.94        36.56 o
  10   1   4        271.48        232.27        20.60 o
  11   1   4       1183.18       1178.72        44.39 o
  12   1   4       1374.59       1278.44        42.45 o
  13   1   4          2.04         -5.60         8.17 o
  14   1   4         16.79          4.68        10.31 o
  15   1   4         67.32         74.39        18.80 o
  16   1   4        120.33        110.11        21.91 o
  17   1   4          8.94         27.32        15.13 o
  18   1   4        119.87        117.46        37.87 o
 -19   2   4         36.76         23.88        18.55 o
 -18   2   4          3.26         22.87        14.60 o
 -17   2   4        376.21        456.64        51.92 o
 -16   2   4        206.83        263.85        41.95 o
 -15   2   4        249.96        280.72        29.43 o
 -14   2   4         77.46         95.35        14.58 o
 -13   2   4         31.94         19.44         8.59 o
 -12   2   4          3.62          6.65        10.17 o
 -11   2   4         30.55         25.25         6.50 o
 -10   2   4       1080.82       1055.92        29.92 o
  -9   2   4         30.75         29.51         4.40 o
  -8   2   4          2.97          4.53         3.14 o
  -7   2   4        238.60        218.37        11.73 o
  -6   2   4          9.02         11.82         2.88 o
  -5   2   4       1635.15       1662.02        33.06 o
  -4   2   4      29690.16      31140.27       382.50 o
  -3   2   4        185.93        191.85         8.01 o
  -2   2   4        852.22        796.19        15.53 o
  -1   2   4        111.49        108.04         6.54 o
   0   2   4       1580.17       1600.39        29.90 o
   1   2   4       1902.78       1752.04        29.41 o
   2   2   4        298.72        298.16         9.63 o
   3   2   4       1710.22       1507.90        27.38 o
   4   2   4        609.63        601.67        19.23 o
   5   2   4         42.75         45.38         5.98 o
   6   2   4       1443.66       1500.63        33.57 o
   7   2   4         53.57         61.55         7.29 o
   8   2   4         10.07          7.92         4.92 o
   9   2   4         34.32         27.66         7.35 o
  10   2   4        112.98        103.57        12.72 o
  11   2   4       1548.43       1445.19        48.82 o
  12   2   4          1.71         -4.28         7.27 o
  13   2   4         18.26          5.25         8.03 o
  14   2   4        121.37        115.79        20.14 o
  15   2   4        448.12        464.03        45.25 o
  16   2   4         41.02         59.36        17.81 o
  17   2   4          6.74          7.02        13.28 o
  18   2   4         56.06         85.20        32.81 o
 -19   3   4         48.45         46.72        20.55 o
 -18   3   4          8.79         35.88        14.42 o
 -17   3   4        219.42        277.16        31.57 o
 -16   3   4        565.78        620.98        46.92 o
 -15   3   4        396.80        346.29        28.60 o
 -14   3   4         57.85         53.93        15.16 o
 -13   3   4       2112.41       2126.28        62.35 o
 -12   3   4       2912.69       3157.06        65.00 o
 -11   3   4        171.52        197.45        14.94 o
 -10   3   4        617.52        620.93        21.33 o
  -9   3   4        912.00        852.39        20.66 o
  -8   3   4       5087.13       5421.17        84.28 o
  -7   3   4       1202.82       1373.89        26.54 o
  -6   3   4       9887.03      10798.08       144.12 o
  -5   3   4        143.04         89.01         6.04 o
  -4   3   4         12.88         16.29         3.09 o
  -3   3   4        201.06        192.26         8.26 o
  -2   3   4        212.54        213.85         9.67 o
  -1   3   4       1502.75       1485.57        28.97 o
   0   3   4       1877.76       1983.75        38.04 o
   1   3   4       4178.16       4224.82        62.51 o
   2   3   4        521.05        488.03        12.50 o
   3   3   4        841.51        895.04        19.38 o
   4   3   4       4991.23       5507.56        81.59 o
   5   3   4        839.00        907.57        23.90 o
   6   3   4       7902.71       8863.45       138.73 o
   7   3   4       2371.37       2380.49        48.88 o
   8   3   4        650.11        635.85        23.19 o
   9   3   4         21.46         17.52         6.33 o
  10   3   4        985.31        931.93        33.95 o
  11   3   4        131.52        138.97        16.21 o
  12   3   4        216.58        138.81        16.08 o
  13   3   4         43.10         30.69        14.03 o
  14   3   4         68.83         65.88        16.28 o
  15   3   4        260.90        261.99        30.01 o
  16   3   4         17.37          1.51        13.23 o
  17   3   4         33.34          9.48        16.21 o
  18   3   4        326.05        307.28        73.84 o
 -19   4   4         10.24         14.28        15.34 o
 -18   4   4          3.84         11.00        15.09 o
 -17   4   4         59.55         64.97        18.13 o
 -16   4   4         87.93         74.68        17.39 o
 -15   4   4         23.18         17.54        10.35 o
 -14   4   4        895.37        960.05        45.79 o
 -13   4   4       3112.77       3230.08       164.37 o
 -12   4   4       3470.52       3456.45        70.05 o
 -11   4   4          8.04          9.89         5.72 o
 -10   4   4        450.13        466.51        20.63 o
  -9   4   4        864.64        879.06        21.62 o
  -8   4   4       2071.09       2086.96        37.54 o
  -7   4   4        903.89        963.19        21.68 o
  -6   4   4       1587.16       1587.40        29.40 o
  -5   4   4       4201.37       4376.69        66.86 o
  -4   4   4         19.15          8.47         2.82 o
  -3   4   4       2108.10       1986.54        36.34 o
  -2   4   4        188.13        180.79         7.99 o
  -1   4   4        428.29        509.75        12.51 o
   0   4   4       1699.58       1630.61        28.58 o
   1   4   4        376.97        426.62        11.94 o
   2   4   4          0.47          6.30         3.23 o
   3   4   4        491.07        474.61        13.86 o
   4   4   4        164.04        239.85        13.29 o
   5   4   4         69.91         79.75         7.54 o
   6   4   4        443.79        454.80        20.27 o
   7   4   4       1587.96       1555.05        37.03 o
   8   4   4         38.33         32.00         6.51 o
   9   4   4        146.17        157.11        13.46 o
  10   4   4        251.72        227.55        22.00 o
  11   4   4        308.55        258.06        22.89 o
  12   4   4          0.35          4.75         8.74 o
  13   4   4       2952.21       2996.60        75.83 o
  14   4   4        140.77        162.05        20.49 o
  15   4   4         71.53        118.22        21.51 o
  16   4   4        121.11        186.12        26.93 o
  17   4   4         48.60        106.11        21.91 o
  18   4   4         41.38         45.26        45.26 o
 -19   5   4        284.45        326.46        38.04 o
 -18   5   4         28.64        -10.36        15.25 o
 -17   5   4          7.37         -2.67        12.59 o
 -16   5   4        610.47        687.90        75.98 o
 -15   5   4         12.76          7.24        10.20 o
 -14   5   4          3.98          6.03         8.76 o
 -13   5   4       1370.79       1322.89        47.38 o
 -12   5   4         77.00         84.44        10.53 o
 -11   5   4         76.10         62.93         8.85 o
 -10   5   4         28.86         15.67         7.00 o
  -9   5   4         73.30         55.35         6.88 o
  -8   5   4         13.61          8.51         4.40 o
  -7   5   4        902.57        979.95        24.00 o
  -6   5   4       1338.39       1290.71        27.81 o
  -5   5   4       1014.35       1043.26        28.75 o
  -4   5   4       1433.99       1456.78        28.73 o
  -3   5   4       1044.51       1058.32        22.42 o
  -2   5   4         38.37         30.98         3.82 o
  -1   5   4       4376.50       4532.63        68.07 o
   0   5   4        625.71        521.68        16.32 o
   1   5   4       1320.75       1232.86        24.44 o
   2   5   4       2980.25       3268.12        52.58 o
   3   5   4       2408.93       2430.21        42.34 o
   4   5   4       1970.34       2245.15        40.55 o
   5   5   4       1455.52       1711.93        33.60 o
   6   5   4        375.01        339.41        17.54 o
   7   5   4        664.94        593.66        23.92 o
   8   5   4         18.90          7.23         5.00 o
   9   5   4       1838.06       1682.28        42.23 o
  10   5   4         50.73         82.62        11.82 o
  11   5   4        323.36        296.52        22.52 o
  12   5   4        239.04        194.61        19.16 o
  13   5   4        540.72        591.68        34.41 o
  14   5   4          0.00         -5.39         9.33 o
  15   5   4          4.61         -0.50        10.46 o
  16   5   4          0.66         -3.39        14.09 o
  17   5   4        100.61        101.67        22.11 o
  18   5   4         14.18         35.73        40.49 o
 -19   6   4          3.81        -36.92        20.21 o
 -18   6   4        104.19        134.04        23.90 o
 -17   6   4         33.18         26.96        15.52 o
 -16   6   4          5.73         17.03        13.37 o
 -15   6   4        221.14        250.89        25.72 o
 -14   6   4        302.87        271.93        25.44 o
 -13   6   4          4.50          0.86         8.73 o
 -12   6   4       1026.76       1018.23        41.63 o
 -11   6   4         71.59         56.54         9.53 o
 -10   6   4        397.51        385.65        20.90 o
  -9   6   4        269.70        286.25        15.74 o
  -8   6   4        272.35        255.36        14.44 o
  -7   6   4         14.22          6.86         4.08 o
  -6   6   4       2067.43       2248.61        42.22 o
  -5   6   4        372.41        343.69        14.22 o
  -4   6   4        557.41        545.74        15.91 o
  -3   6   4         11.22          9.60         2.96 o
  -2   6   4       1525.03       1800.41        43.36 o
  -1   6   4       4215.58       4286.33        66.06 o
   0   6   4       1572.24       1657.66        30.87 o
   1   6   4        320.48        392.14        13.29 o
   2   6   4       3235.65       3550.57        57.48 o
   3   6   4        402.36        446.75        14.78 o
   4   6   4        154.25        129.11         9.26 o
   5   6   4         22.66         20.87         5.68 o
   6   6   4        372.53        353.10        18.69 o
   7   6   4        121.31        128.73        11.76 o
   8   6   4        552.87        618.27        31.61 o
   9   6   4         25.82         25.12         6.90 o
  10   6   4         75.32         59.53        10.28 o
  11   6   4        222.70        211.44        19.69 o
  12   6   4        285.03        245.68        21.66 o
  13   6   4       1005.61       1010.28        48.63 o
  14   6   4         35.42         48.21        13.49 o
  15   6   4          6.57         55.66        17.75 o
  16   6   4        161.56        167.22        24.75 o
  17   6   4         50.95        121.85        26.59 o
 -18   7   4         62.04         34.63        30.06 o
 -17   7   4        306.90        304.25        40.13 o
 -16   7   4        219.64        221.88        25.02 o
 -15   7   4        543.27        576.42        39.38 o
 -14   7   4        314.62        322.83        28.24 o
 -13   7   4        725.57        741.18        41.58 o
 -12   7   4        501.33        464.10        31.32 o
 -11   7   4        167.56        183.87        16.41 o
 -10   7   4       1552.93       1549.18        39.95 o
  -9   7   4         26.35         23.98         6.19 o
  -8   7   4        320.67        332.66        16.86 o
  -7   7   4        173.59        141.52        10.47 o
  -6   7   4        234.05        248.22        15.60 o
  -5   7   4        381.74        423.01        20.95 o
  -4   7   4        661.97        665.96        18.53 o
  -3   7   4         30.08         40.32         4.71 o
  -2   7   4       4378.61       5089.07        85.87 o
  -1   7   4        273.39        216.05        12.75 o
   0   7   4        304.39        370.57        12.40 o
   1   7   4       3636.67       4004.50        64.31 o
   2   7   4        114.87         95.71         7.65 o
   3   7   4        162.27        161.50        10.12 o
   4   7   4        165.45        213.16        12.02 o
   5   7   4       1904.15       1993.33        46.07 o
   6   7   4       1045.81       1064.09        30.10 o
   7   7   4         59.64         46.79         8.62 o
   8   7   4        340.44        326.85        20.16 o
   9   7   4         69.51         61.38         9.71 o
  10   7   4       1276.59       1387.32        39.78 o
  11   7   4        837.13        819.40        40.15 o
  12   7   4         75.05         38.52        14.74 o
  13   7   4          6.76          1.37        10.11 o
  14   7   4        858.47        927.66        50.93 o
  15   7   4        416.24        412.15        45.49 o
  16   7   4         30.71         19.74        18.99 o
  17   7   4          8.38         19.42        41.69 o
 -18   8   4          2.89         -9.53        17.88 o
 -17   8   4          9.27         11.51        17.93 o
 -16   8   4        368.23        382.52        37.33 o
 -15   8   4         29.49         41.81        15.91 o
 -14   8   4          0.35          0.59        12.18 o
 -13   8   4       1617.96       1707.04        65.94 o
 -12   8   4       3854.05       4364.16       119.33 o
 -11   8   4        393.09        398.35        27.87 o
 -10   8   4        693.06        686.34        31.96 o
  -9   8   4        285.40        289.42        18.58 o
  -8   8   4       1511.10       1620.00        40.64 o
  -7   8   4        126.63        108.66        10.50 o
  -6   8   4        596.27        616.47        37.40 o
  -5   8   4        579.12        567.29        23.63 o
  -4   8   4        685.89        711.24        23.41 o
  -3   8   4        386.62        377.16        20.05 o
  -2   8   4       1511.75       1636.45        55.29 o
  -1   8   4          0.37         -5.93         3.82 o
   0   8   4        443.15        472.03        19.14 o
   1   8   4        491.91        421.05        14.96 o
   2   8   4          1.64          3.60         6.30 o
   3   8   4        542.25        608.97        19.32 o
   4   8   4          5.64          9.88         4.35 o
   5   8   4         15.47         12.96         4.60 o
   6   8   4        781.24        701.45        25.13 o
   7   8   4          7.56         14.50         6.04 o
   8   8   4          3.23          8.45         6.38 o
   9   8   4         49.00         32.66         8.74 o
  10   8   4          1.54         -6.27         6.54 o
  11   8   4       1608.77       1672.48        51.01 o
  12   8   4         74.20         65.65        19.87 o
  13   8   4       1794.88       1779.99        69.14 o
  14   8   4         26.00         16.05        14.53 o
  15   8   4          5.94         41.63        18.82 o
  16   8   4          0.45         14.31        16.71 o
  17   8   4         17.40         30.71        23.40 o
 -18   9   4         31.73         47.99        22.69 o
 -17   9   4         44.37         25.50        22.06 o
 -16   9   4         10.18          5.23        14.44 o
 -15   9   4        161.95        144.93        23.04 o
 -14   9   4        167.49        145.07        22.00 o
 -13   9   4       1256.46       1437.61        60.98 o
 -12   9   4          1.68         16.35        11.06 o
 -11   9   4          0.76          7.99         8.96 o
 -10   9   4          0.13         -7.06         6.96 o
  -9   9   4        208.58        211.64        17.89 o
  -8   9   4         63.26         59.47         8.95 o
  -7   9   4        813.46        815.23        27.84 o
  -6   9   4        374.45        361.90        33.05 o
  -5   9   4        302.24        272.64        17.27 o
  -4   9   4          2.48         -3.88         5.51 o
  -3   9   4          0.86         -1.08         5.75 o
  -2   9   4        643.90        635.24        24.19 o
  -1   9   4        719.81        670.90        28.99 o
   0   9   4         56.67         52.27         7.74 o
   1   9   4        335.29        298.31        18.03 o
   2   9   4       1252.86       1254.42        32.60 o
   3   9   4        217.91        186.45        13.39 o
   4   9   4          6.46          8.89         4.88 o
   5   9   4        255.03        258.75        21.45 o
   6   9   4        451.22        373.66        21.24 o
   7   9   4        704.12        639.70        33.13 o
   8   9   4        158.27        109.67        14.04 o
   9   9   4        296.21        362.60        25.13 o
  10   9   4        167.68        197.36        19.06 o
  11   9   4        367.90        416.25        30.63 o
  12   9   4        983.27       1032.16        50.11 o
  13   9   4         32.15         47.22        14.43 o
  14   9   4        142.28        127.84        25.10 o
  15   9   4        195.99        140.30        34.25 o
  16   9   4         29.90         66.70        38.11 o
 -17  10   4          1.00        -14.51        19.94 o
 -16  10   4         28.52         19.29        17.19 o
 -15  10   4         62.53        124.82        35.35 o
 -14  10   4          4.27        -12.22        14.53 o
 -13  10   4        128.10        151.33        23.11 o
 -12  10   4       1264.71       1238.21        57.67 o
 -11  10   4        264.73        240.94        24.07 o
 -10  10   4          5.48          5.38         9.94 o
  -9  10   4         27.99         23.42         9.24 o
  -8  10   4        326.56        287.78        23.23 o
  -7  10   4        156.63        144.80        13.58 o
  -6  10   4        620.10        591.06        27.53 o
  -5  10   4        221.81        250.48        17.51 o
  -4  10   4         54.82         32.90         7.24 o
  -3  10   4          1.99          0.94         4.87 o
  -2  10   4       2263.22       2210.24        52.88 o
  -1  10   4        170.36        143.94        12.37 o
   0  10   4        363.70        397.52        20.51 o
   1  10   4        140.88         90.42        11.53 o
   2  10   4       2865.49       3018.64        66.75 o
   3  10   4        179.27        154.79        14.21 o
   4  10   4          0.01         13.72         6.34 o
   5  10   4         84.94         56.30        11.74 o
   6  10   4          0.39         12.78         7.89 o
   7  10   4         56.94         57.76        14.60 o
   8  10   4         96.62        120.30        17.91 o
   9  10   4        342.02        372.34        34.38 o
  10  10   4         13.35         18.18        12.57 o
  11  10   4         39.35         33.38        14.54 o
  12  10   4        121.24         90.12        24.27 o
  13  10   4        153.37        174.43        37.20 o
  14  10   4         98.11        106.62        35.25 o
 -17  11   4          9.98        -24.76        36.92 o
 -16  11   4         48.82         45.07        18.90 o
 -15  11   4        387.78        476.04        43.52 o
 -14  11   4         16.57         46.68        19.25 o
 -13  11   4          0.86         17.03        14.79 o
 -12  11   4        181.79        140.35        22.53 o
 -11  11   4        111.20        109.54        17.08 o
 -10  11   4        518.83        558.25        32.51 o
  -9  11   4         56.93         63.99        12.31 o
  -8  11   4        117.49         91.91        14.34 o
  -7  11   4        174.27        203.79        16.78 o
  -6  11   4         14.91         24.09         8.11 o
  -5  11   4        132.55        107.73        13.22 o
  -4  11   4          5.54         12.37         6.82 o
  -3  11   4          8.42         16.90         7.46 o
  -2  11   4        161.74        118.94        13.37 o
  -1  11   4         72.97         45.59        10.33 o
   0  11   4         24.07          9.83         6.45 o
   1  11   4        382.72        384.12        26.92 o
   2  11   4        311.79        256.90        22.22 o
   3  11   4          0.80         -8.67         6.07 o
   4  11   4        236.85        176.93        18.90 o
   5  11   4       1013.97       1029.25        50.97 o
   6  11   4       1427.87       1565.35        66.12 o
   7  11   4         44.21         58.36        19.94 o
   8  11   4          1.99          6.71        12.72 o
   9  11   4        316.81        306.28        31.83 o
  10  11   4         18.68         -2.54        18.22 o
  11  11   4        105.73         90.90        19.54 o
  12  11   4         13.97         36.52        20.33 o
  13  11   4          0.79         20.62        23.35 o
  14  11   4          8.71         48.79        25.96 o
 -16  12   4        111.48        122.06        28.26 o
 -15  12   4         32.33          7.41        21.92 o
 -14  12   4        375.28        438.54        48.13 o
 -13  12   4         93.47         55.83        20.54 o
 -12  12   4        238.55        268.86        35.98 o
 -11  12   4         55.98         26.86        14.61 o
 -10  12   4        120.06         85.02        18.52 o
  -9  12   4          1.19          6.28         9.82 o
  -8  12   4        121.08        143.36        16.41 o
  -7  12   4        858.02        895.53        49.73 o
  -6  12   4          3.31          2.68         7.65 o
  -5  12   4        360.80        299.50        25.24 o
  -4  12   4         32.64         29.27        11.20 o
  -3  12   4        422.45        392.91        30.48 o
  -2  12   4        153.09        158.11        18.08 o
  -1  12   4          3.10         13.63         7.67 o
   0  12   4         99.67        110.10        14.68 o
   1  12   4         62.53         62.82        13.08 o
   2  12   4       1821.08       1854.62        62.36 o
   3  12   4          0.03         -2.94         7.80 o
   4  12   4         45.44         35.12        10.04 o
   5  12   4        549.91        483.70        37.96 o
   6  12   4        983.32        945.92        53.15 o
   7  12   4          2.68         27.91        12.92 o
   8  12   4        232.24        214.95        27.33 o
   9  12   4         41.51         72.35        18.22 o
  10  12   4         58.64         73.21        18.16 o
  11  12   4         98.01         63.61        18.37 o
  12  12   4          1.43         10.72        23.58 o
  13  12   4        617.42        798.51       146.49 o
  14  12   4         11.82         -9.53        28.58 o
 -15  13   4         64.38         63.25        31.47 o
 -14  13   4         54.08         58.61        38.11 o
 -13  13   4        370.86        321.07        83.37 o
 -12  13   4         12.90         15.57        29.78 o
 -11  13   4         45.26         48.09        18.19 o
 -10  13   4        155.14        140.13        55.49 o
  -9  13   4        214.57        279.59        29.73 o
  -8  13   4        125.03        143.37        19.38 o
  -7  13   4          0.14          1.72         9.70 o
  -6  13   4        923.85        973.19        49.85 o
  -5  13   4         29.91         49.43        12.86 o
  -4  13   4          1.93         -3.85         8.54 o
  -3  13   4       1789.25       1791.04        58.70 o
  -2  13   4        614.81        556.60        50.34 o
  -1  13   4        192.66        211.18        23.43 o
   0  13   4          3.43         -0.51         8.36 o
   1  13   4          2.69         26.72        13.87 o
   2  13   4          5.15          1.90         8.67 o
   3  13   4        526.36        448.63        32.48 o
   4  13   4         20.19         18.15        13.02 o
   5  13   4         41.41         58.51        16.48 o
   6  13   4          6.10          9.66        12.09 o
   7  13   4        356.63        325.65        34.88 o
   8  13   4         13.50          1.90        14.07 o
   9  13   4          2.28          1.78        12.68 o
  10  13   4        180.04        328.88        39.19 o
  11  13   4         12.22          8.19        15.28 o
  12  13   4        772.72        949.12        94.26 o
  13  13   4        103.61         97.66        45.26 o
 -14  14   4        270.07        321.57        83.37 o
 -13  14   4         43.67         48.76        39.30 o
 -12  14   4         13.85         56.65        27.39 o
 -11  14   4         20.84         33.83        18.12 o
 -10  14   4        175.62        181.12        64.55 o
  -9  14   4         13.31         13.74        13.08 o
  -8  14   4         77.84         37.54        16.38 o
  -7  14   4         33.12         25.20        12.43 o
  -6  14   4         17.62         15.44        11.52 o
  -5  14   4         23.59         24.09        11.67 o
  -4  14   4         14.86          7.09         9.23 o
  -3  14   4         83.68         63.86        13.77 o
  -2  14   4       1059.97       1095.18        51.60 o
  -1  14   4       1399.14       1446.24        64.52 o
   0  14   4        107.13         98.60        17.40 o
   1  14   4        958.34        808.86        48.97 o
   2  14   4        170.66        181.48        20.97 o
   3  14   4        727.30        721.37        55.86 o
   4  14   4         42.74         35.14        17.36 o
   5  14   4        161.11        123.04        23.05 o
   6  14   4         32.08         59.01        17.81 o
   7  14   4          0.88         -8.18        14.10 o
   8  14   4        509.19        525.16        44.97 o
   9  14   4          0.94          8.52        14.64 o
  10  14   4         10.02         20.09        15.12 o
  11  14   4         56.29         68.46        40.91 o
  12  14   4          0.72        -16.03        21.13 o
 -13  15   4         89.57         83.37        47.64 o
 -12  15   4        100.34        110.37        34.89 o
 -11  15   4          2.73        -31.46        18.67 o
 -10  15   4         24.80         40.83        20.33 o
  -9  15   4          1.11         -1.48        17.19 o
  -8  15   4         25.18         14.28        13.89 o
  -7  15   4          9.13          1.21        12.98 o
  -6  15   4        744.63        890.53        58.33 o
  -5  15   4          0.92         -7.97        15.25 o
  -4  15   4          0.07         21.70        11.79 o
  -3  15   4         45.41         30.39        12.63 o
  -2  15   4         34.29         49.97        13.46 o
  -1  15   4         47.62         45.22        13.13 o
   0  15   4         23.43         10.69        11.02 o
   1  15   4         13.00         35.77        13.34 o
   2  15   4          8.66          2.07        11.36 o
   3  15   4         31.21         52.14        15.61 o
   4  15   4        187.38        187.83        27.10 o
   5  15   4        360.20        379.81        38.76 o
   6  15   4        189.51        185.56        30.67 o
   7  15   4         14.42        -15.34        14.75 o
   8  15   4         82.63        130.07        36.44 o
   9  15   4          3.67         -2.06        14.42 o
  10  15   4         17.50         19.91        17.54 o
  11  15   4          9.53         -7.57        25.09 o
 -12  16   4         57.90         30.97        45.26 o
 -11  16   4        161.06        139.55        38.77 o
 -10  16   4          7.33         13.92        18.11 o
  -9  16   4         20.76         10.46        19.26 o
  -8  16   4          0.80          0.64        16.32 o
  -7  16   4        149.96        118.19        21.53 o
  -6  16   4          2.17         14.92        11.53 o
  -5  16   4         51.72         41.17        15.23 o
  -4  16   4         83.57         68.27        15.40 o
  -3  16   4         78.22        121.24        19.91 o
  -2  16   4          3.76          1.13        12.87 o
  -1  16   4        114.53         72.17        21.70 o
   0  16   4         53.01         52.27        15.76 o
   1  16   4        139.37        136.36        21.05 o
   2  16   4        361.73        369.10        32.61 o
   3  16   4          0.02         10.70        19.25 o
   4  16   4          4.27          9.19        14.12 o
   5  16   4         28.27         38.20        16.95 o
   6  16   4        108.94        108.93        23.04 o
   7  16   4         82.12         92.36        22.34 o
   8  16   4         70.70        114.03        24.03 o
   9  16   4          1.41         -8.51        20.33 o
  10  16   4         23.44        -26.20        42.88 o
 -10  17   4         23.12         90.52        38.11 o
  -9  17   4        345.77        471.35        67.31 o
  -8  17   4        206.78        247.22        38.86 o
  -7  17   4         43.70         78.69        21.43 o
  -6  17   4         18.86         10.41        23.49 o
  -5  17   4         41.10         16.98        15.59 o
  -4  17   4         57.41         40.59        15.95 o
  -3  17   4         44.30         43.42        15.75 o
  -2  17   4         78.05         86.17        18.73 o
  -1  17   4        273.55        246.89        28.31 o
   0  17   4         73.77         60.97        17.21 o
   1  17   4         56.44        101.05        19.79 o
   2  17   4         68.66         88.25        19.65 o
   3  17   4        255.76        278.17        33.29 o
   4  17   4         95.11        106.04        23.24 o
   5  17   4         10.55         -0.68        16.21 o
   6  17   4         43.93         47.16        27.16 o
   7  17   4         15.90         61.91        25.84 o
   8  17   4          1.47         30.97        42.88 o
  -7  18   4          4.54         16.67        33.35 o
  -6  18   4         68.39         69.53        23.73 o
  -5  18   4         48.83         52.67        18.35 o
  -4  18   4         43.12         71.89        17.28 o
  -3  18   4        281.77        336.12        48.14 o
  -2  18   4         22.88         59.22        20.03 o
  -1  18   4         16.81         20.04        15.71 o
   0  18   4         66.67         54.28        18.93 o
   1  18   4         13.89        -22.79        17.25 o
   2  18   4         55.80         41.44        20.75 o
   3  18   4         22.59          7.58        21.53 o
   4  18   4          6.57         33.21        29.44 o
   5  18   4         11.12        -40.49        38.11 o
   6  18   4          1.02         88.13        52.40 o
  -2  19   4          2.07         -7.15        26.20 o
  -1  19   4        180.81        236.86        45.73 o
   0  19   4         37.05         89.27        32.56 o
   1  19   4        234.19        358.44        57.22 o
   2  19   4          0.03        -19.06        40.49 o
   3  19   4          2.09        -83.37        47.64 o
 -20   1   5        244.14        471.64        88.13 o
 -19   1   5         19.84         15.45        19.25 o
 -18   1   5          1.41         -4.18        12.18 o
 -17   1   5         17.20         44.46        15.14 o
 -16   1   5          1.16          8.45        10.66 o
 -15   1   5          0.44         -1.55         8.23 o
 -14   1   5       1171.38       1168.72        39.40 o
 -13   1   5       1104.92       1075.17        41.12 o
 -12   1   5        953.12        954.17        33.30 o
 -11   1   5         76.10         57.56         9.55 o
 -10   1   5        815.97        668.77        28.85 o
  -9   1   5       1091.56       1011.43        31.00 o
  -8   1   5       4189.60       4257.22        72.90 o
  -7   1   5        963.86       1179.88        26.81 o
  -6   1   5       1003.33        876.35        21.22 o
  -5   1   5         72.53         63.95         5.62 o
  -4   1   5      11772.63      12302.61       156.97 o
  -3   1   5       3327.78       3738.64        53.30 o
  -2   1   5       4828.70       5139.50        69.75 o
  -1   1   5       1966.80       2126.23        32.80 o
   0   1   5         25.93         26.82         3.45 o
   1   1   5        343.41        324.88        11.79 o
   2   1   5         39.01         18.77         2.89 o
   3   1   5        543.34        588.96        16.51 o
   4   1   5       8408.65       8969.96       136.90 o
   5   1   5       2914.30       3369.43        60.12 o
   6   1   5         44.11         36.14         5.48 o
   7   1   5       3627.01       3914.31        70.73 o
   8   1   5          8.85          5.17         4.96 o
   9   1   5        203.15        155.42        15.20 o
  10   1   5         76.04         57.37         9.82 o
  11   1   5        277.13        265.58        20.91 o
  12   1   5        116.83         60.45        11.36 o
  13   1   5         22.13         51.29        12.27 o
  14   1   5        397.58        370.32        30.69 o
  15   1   5         19.68         22.80        16.80 o
  16   1   5         20.22         10.84        18.87 o
  17   1   5         14.20          9.56        15.41 o
  18   1   5         46.50        -35.73        42.88 o
 -20   2   5          2.16         -2.38        33.35 o
 -19   2   5        961.17       1392.93        79.26 o
 -18   2   5          6.18          9.06        15.82 o
 -17   2   5         73.19         48.63        14.73 o
 -16   2   5        167.29        144.99        22.44 o
 -15   2   5         32.87         28.16        10.24 o
 -14   2   5        144.58        135.58        16.98 o
 -13   2   5         97.08         75.74        10.64 o
 -12   2   5         58.15         49.55         8.41 o
 -11   2   5          1.72         -1.85         4.85 o
 -10   2   5        187.76        239.33        15.87 o
  -9   2   5       1198.53       1205.24        28.07 o
  -8   2   5        894.25        869.38        21.89 o
  -7   2   5       2928.71       3208.37        53.82 o
  -6   2   5       1023.78       1005.78        19.98 o
  -5   2   5       1136.96       1217.96        22.89 o
  -4   2   5         31.51         30.05         3.62 o
  -3   2   5      11949.87      12343.93       157.41 o
  -2   2   5      15560.60      16431.88       206.25 o
  -1   2   5       1732.19       1540.46        25.71 o
   0   2   5        114.45        100.01         5.87 o
   1   2   5       2244.12       2274.30        37.76 o
   2   2   5         21.78          9.36         2.51 o
   3   2   5       2431.62       2515.69        51.27 o
   4   2   5        123.60        120.29        10.77 o
   5   2   5       5268.53       5311.08        97.10 o
   6   2   5         86.54         60.09         7.57 o
   7   2   5        361.41        332.55        17.25 o
   8   2   5        138.88         96.03        11.56 o
   9   2   5         64.35         47.36         9.38 o
  10   2   5         95.16         72.57        10.87 o
  11   2   5       2101.19       2164.95        58.23 o
  12   2   5         17.47         18.93         9.42 o
  13   2   5        779.10        755.38        50.78 o
  14   2   5         37.94         68.95        14.23 o
  15   2   5        103.26         80.81        19.94 o
  16   2   5         49.02         50.67        17.67 o
  17   2   5        102.96        116.28        21.32 o
  18   2   5         13.28         -7.15        33.35 o
 -20   3   5          9.85        -19.06        30.97 o
 -19   3   5          0.08          3.18        14.91 o
 -18   3   5         12.35          8.70        13.88 o
 -17   3   5         83.63         92.90        37.13 o
 -16   3   5        201.07        237.52        29.91 o
 -15   3   5        286.76        323.12        27.53 o
 -14   3   5        972.16        971.96        48.04 o
 -13   3   5       1692.96       1726.07        50.10 o
 -12   3   5        255.44        233.80        18.22 o
 -11   3   5          3.82          7.08         5.62 o
 -10   3   5        257.59        237.81        15.70 o
  -9   3   5       4592.55       4764.88        77.20 o
  -8   3   5        150.79        152.19         8.78 o
  -7   3   5        735.27        877.35        19.70 o
  -6   3   5        173.82        143.52         7.86 o
  -5   3   5       1857.37       1930.73        32.85 o
  -4   3   5       1335.46       1364.97        25.03 o
  -3   3   5       2618.85       2698.62        43.56 o
  -2   3   5         49.94         46.81         5.96 o
  -1   3   5       2356.75       2428.75        43.62 o
   0   3   5         24.64         36.93         4.95 o
   1   3   5        835.74        740.71        20.37 o
   2   3   5       1024.97        965.03        20.71 o
   3   3   5        874.00        978.01        21.30 o
   4   3   5       1326.88       1238.86        28.02 o
   5   3   5       2310.64       2641.39        51.01 o
   6   3   5       1988.97       2163.23        45.28 o
   7   3   5        272.10        208.42        13.88 o
   8   3   5         19.17         20.52         5.75 o
   9   3   5          5.90          2.27         5.84 o
  10   3   5        568.12        549.58        29.79 o
  11   3   5       1681.68       1671.78        49.68 o
  12   3   5        488.38        369.11        26.30 o
  13   3   5          0.02          7.60         9.49 o
  14   3   5        208.65        173.88        21.41 o
  15   3   5         37.60         44.20        16.15 o
  16   3   5          0.77         12.68        16.62 o
  17   3   5         16.54         18.38        16.83 o
  18   3   5          7.03         21.44        42.88 o
 -20   4   5         60.59         69.08        40.49 o
 -19   4   5         67.73         93.22        27.41 o
 -18   4   5         15.31         15.39        14.08 o
 -17   4   5         89.80         72.47        17.57 o
 -16   4   5          0.29          1.48        11.50 o
 -15   4   5        129.16        153.75        20.06 o
 -14   4   5          4.40         15.39         9.18 o
 -13   4   5        915.63        951.13        35.30 o
 -12   4   5        231.02        216.82        16.97 o
 -11   4   5        126.23        128.85        12.56 o
 -10   4   5       1377.27       1471.84        37.78 o
  -9   4   5         99.86         87.91         8.34 o
  -8   4   5         70.30         59.77         5.86 o
  -7   4   5        321.84        291.23        14.06 o
  -6   4   5         70.92         46.74         5.18 o
  -5   4   5         59.14         58.12         5.55 o
  -4   4   5       1228.51       1247.76        25.65 o
  -3   4   5         34.55         22.33         3.77 o
  -2   4   5        221.92        196.79         8.34 o
  -1   4   5       1547.66       1631.12        42.82 o
   0   4   5       1279.91       1219.20        26.78 o
   1   4   5        666.14        566.56        14.33 o
   2   4   5       2698.43       2777.15        48.99 o
   3   4   5       3956.26       4323.07        67.43 o
   4   4   5        924.53        931.86        21.47 o
   5   4   5         60.02         61.52         4.98 o
   6   4   5          0.35         -2.82         4.09 o
   7   4   5        317.59        303.16        17.44 o
   8   4   5        262.71        206.78        14.46 o
   9   4   5        127.54        119.00        13.49 o
  10   4   5        779.66        731.98        35.61 o
  11   4   5        190.62        190.47        18.15 o
  12   4   5          2.33          3.47         8.81 o
  13   4   5          1.85          8.14         8.27 o
  14   4   5        158.20        163.76        21.53 o
  15   4   5         22.40         23.14        17.73 o
  16   4   5          6.19         18.83        16.62 o
  17   4   5          0.42         18.78        16.35 o
  18   4   5          7.05        -14.29        42.88 o
 -20   5   5         23.14        140.54        40.49 o
 -19   5   5          0.74         -6.51        16.21 o
 -18   5   5         70.34         83.09        19.80 o
 -17   5   5        123.28        169.30        24.46 o
 -16   5   5          1.66        -18.69         9.68 o
 -15   5   5        239.29        201.89        21.69 o
 -14   5   5       1585.89       1542.68        75.90 o
 -13   5   5       1884.53       1957.71        68.81 o
 -12   5   5         51.21         53.25         9.11 o
 -11   5   5        131.31        111.64        11.94 o
 -10   5   5        219.68        184.81        12.95 o
  -9   5   5        757.47        721.63        24.75 o
  -8   5   5          0.06          2.69         3.77 o
  -7   5   5        668.70        757.98        20.65 o
  -6   5   5       1182.16       1146.40        25.86 o
  -5   5   5       2368.93       2545.27        44.86 o
  -4   5   5        245.09        249.17        12.12 o
  -3   5   5       1196.98       1096.70        23.33 o
  -2   5   5        155.44        131.40         7.76 o
  -1   5   5          5.02          3.32         2.75 o
   0   5   5       5199.96       5744.23        84.77 o
   1   5   5         10.13          9.49         2.99 o
   2   5   5        116.76        134.13         8.28 o
   3   5   5        169.48        158.89         9.64 o
   4   5   5       1603.54       1816.07        35.49 o
   5   5   5        135.60        185.75        10.24 o
   6   5   5        186.13        166.66        13.48 o
   7   5   5          1.73         -1.05         4.98 o
   8   5   5        324.37        298.21        18.34 o
   9   5   5          3.60          8.36         5.92 o
  10   5   5        735.54        748.79        36.41 o
  11   5   5        911.47        963.57        40.77 o
  12   5   5        524.56        512.58        31.73 o
  13   5   5        518.21        481.80        31.86 o
  14   5   5         95.24         92.81        16.30 o
  15   5   5        223.31        216.69        28.30 o
  16   5   5        312.21        337.47        36.19 o
  17   5   5         56.50         74.92        27.45 o
 -19   6   5         99.81        196.84        47.78 o
 -18   6   5        109.15         54.63        28.93 o
 -17   6   5         96.89         86.68        19.14 o
 -16   6   5        156.14        150.84        20.54 o
 -15   6   5         85.26         87.98        16.01 o
 -14   6   5        106.96         88.78        14.68 o
 -13   6   5          1.94          7.57         8.26 o
 -12   6   5          4.64          3.23         6.99 o
 -11   6   5        114.19        133.39        14.24 o
 -10   6   5         62.59         67.95         9.44 o
  -9   6   5        159.50        138.14        12.10 o
  -8   6   5       2369.64       2613.54        49.44 o
  -7   6   5       1795.42       1750.46        36.41 o
  -6   6   5        869.70        899.52        23.00 o
  -5   6   5          8.34          0.67         4.11 o
  -4   6   5       1525.64       1612.11        33.89 o
  -3   6   5         10.62         -0.38         3.21 o
  -2   6   5        981.36       1093.14        27.65 o
  -1   6   5         39.96         57.99         5.30 o
   0   6   5        831.75        933.40        21.31 o
   1   6   5       3316.30       3736.23        59.94 o
   2   6   5         24.62         25.18         4.49 o
   3   6   5         25.82         15.16         3.86 o
   4   6   5        558.08        534.75        17.48 o
   5   6   5       1967.41       2225.55        47.12 o
   6   6   5        667.88        767.76        33.66 o
   7   6   5        845.22        770.50        26.96 o
   8   6   5       1139.11       1020.33        32.00 o
   9   6   5         70.58         81.77        10.27 o
  10   6   5         70.44         57.30        10.67 o
  11   6   5        671.38        655.78        35.10 o
  12   6   5         53.25         54.68        12.59 o
  13   6   5        160.84        149.45        18.91 o
  14   6   5         83.39         83.64        15.90 o
  15   6   5        158.76        139.80        28.88 o
  16   6   5         24.03         34.92        17.01 o
  17   6   5        259.73        424.72        88.13 o
 -18   7   5         43.07         30.99        18.55 o
 -17   7   5        153.75        196.52        33.41 o
 -16   7   5          0.12          2.87        14.61 o
 -15   7   5         81.47         86.30        15.47 o
 -14   7   5        198.54        196.66        21.93 o
 -13   7   5        922.46        886.73        42.97 o
 -12   7   5         48.26         51.73        10.25 o
 -11   7   5        850.09        827.84        34.23 o
 -10   7   5       1250.30       1159.24        33.69 o
  -9   7   5        846.51        855.57        27.97 o
  -8   7   5          7.78          3.04         4.70 o
  -7   7   5       2604.05       2672.82        50.14 o
  -6   7   5         52.70         74.87         7.80 o
  -5   7   5        198.05        243.58        13.13 o
  -4   7   5       1043.52        960.44        23.60 o
  -3   7   5          0.43         -0.38         3.34 o
  -2   7   5       2741.31       3159.98        53.08 o
  -1   7   5         39.50         22.12         3.69 o
   0   7   5        156.20        159.48        10.44 o
   1   7   5        640.40        732.21        20.23 o
   2   7   5        727.69        882.71        24.53 o
   3   7   5        568.87        556.36        18.40 o
   4   7   5        100.83         86.90         7.97 o
   5   7   5          2.93          2.35         4.64 o
   6   7   5        766.26        862.70        28.04 o
   7   7   5         70.38         51.70         8.53 o
   8   7   5         55.78         33.42         8.62 o
   9   7   5       1808.92       1801.87        73.15 o
  10   7   5        487.67        468.10        29.15 o
  11   7   5         12.99         17.57        10.26 o
  12   7   5        298.36        227.38        24.37 o
  13   7   5          2.14         -4.48        13.31 o
  14   7   5          5.00        -14.65        24.86 o
  15   7   5         23.05        -12.86        24.37 o
  16   7   5         17.79         28.72        19.50 o
 -18   8   5         73.46         40.01        41.66 o
 -17   8   5          0.06          1.72        21.49 o
 -16   8   5          8.01          4.73        15.38 o
 -15   8   5        132.14        149.37        23.90 o
 -14   8   5         86.02        103.26        20.25 o
 -13   8   5         79.66         67.78        16.36 o
 -12   8   5        970.45       1079.76        52.97 o
 -11   8   5       1135.94       1225.57        64.19 o
 -10   8   5        224.28        223.11        19.01 o
  -9   8   5       1171.59       1196.25        37.86 o
  -8   8   5         23.68          5.09         6.73 o
  -7   8   5        394.25        423.01        24.95 o
  -6   8   5        337.49        332.12        22.15 o
  -5   8   5        136.41        111.06        11.01 o
  -4   8   5       1139.30       1128.80        32.59 o
  -3   8   5         62.69         69.42         8.41 o
  -2   8   5         91.41        117.48        10.19 o
  -1   8   5       1010.60       1012.54        27.43 o
   0   8   5       1237.50       1212.48        30.79 o
   1   8   5       1799.17       1809.56        42.55 o
   2   8   5        114.96         84.56         7.55 o
   3   8   5        473.65        461.93        17.76 o
   4   8   5        211.07        243.47        14.00 o
   5   8   5         18.96         31.17         6.98 o
   6   8   5        200.60        124.49        13.19 o
   7   8   5          2.58          2.72         6.26 o
   8   8   5         14.19         15.04         8.11 o
   9   8   5          0.35         13.72         7.75 o
  10   8   5         11.79         23.78         9.21 o
  11   8   5         37.59         17.42        18.18 o
  12   8   5        168.61        169.93        20.93 o
  13   8   5        539.61        557.68        53.63 o
  14   8   5         18.46         24.96        14.71 o
  15   8   5        228.49        335.78        40.64 o
  16   8   5         77.37         78.61        30.32 o
 -18   9   5         20.65         -0.33        24.38 o
 -17   9   5         37.07         60.30        18.40 o
 -16   9   5          3.18         -1.47        14.54 o
 -15   9   5         54.12         49.94        24.75 o
 -14   9   5       1320.25       1349.63        60.30 o
 -13   9   5       1443.54       1519.25        81.48 o
 -12   9   5         41.01         43.81        14.22 o
 -11   9   5        138.33        110.15        16.13 o
 -10   9   5          1.16          4.98         7.53 o
  -9   9   5        932.53        978.24        37.82 o
  -8   9   5       1972.37       2084.85        49.83 o
  -7   9   5        650.79        609.79        27.84 o
  -6   9   5         16.66          3.77         5.44 o
  -5   9   5          0.09         -5.01         5.04 o
  -4   9   5        672.92        636.71        25.03 o
  -3   9   5        140.09        114.63        11.05 o
  -2   9   5         56.82         44.60         7.37 o
  -1   9   5        261.80        252.88        15.80 o
   0   9   5        110.36        102.59        13.87 o
   1   9   5        553.86        472.92        32.27 o
   2   9   5        710.27        656.34        27.02 o
   3   9   5         40.80         34.32         7.82 o
   4   9   5        624.55        616.23        26.45 o
   5   9   5        334.46        250.40        20.92 o
   6   9   5          8.72          0.30         7.47 o
   7   9   5         68.96         45.26        11.39 o
   8   9   5         30.92         35.32        10.19 o
   9   9   5       1043.30       1155.24        40.99 o
  10   9   5        239.75        237.48        20.94 o
  11   9   5         71.46        105.85        16.40 o
  12   9   5         20.83         15.71        12.04 o
  13   9   5        182.44        187.18        24.76 o
  14   9   5        131.05        224.56        39.38 o
  15   9   5        212.65        355.77        55.43 o
 -17  10   5        202.81        240.45        37.48 o
 -16  10   5         17.47         25.00        16.88 o
 -15  10   5          0.07         16.37        15.91 o
 -14  10   5          1.37        -19.06        14.78 o
 -13  10   5          1.87          1.56        13.89 o
 -12  10   5        317.77        312.39        31.77 o
 -11  10   5         74.06         57.78        13.15 o
 -10  10   5        202.40        183.63        19.74 o
  -9  10   5        729.12        740.83        36.11 o
  -8  10   5         12.43         10.31         6.93 o
  -7  10   5        714.74        685.07        37.29 o
  -6  10   5        167.63        168.30        14.72 o
  -5  10   5          0.27          8.34         6.00 o
  -4  10   5         82.45         89.36        10.50 o
  -3  10   5        118.57        115.19        11.79 o
  -2  10   5         78.57         54.02         9.68 o
  -1  10   5         23.91         19.75         6.76 o
   0  10   5        748.88        773.51        30.41 o
   1  10   5        326.18        279.00        19.32 o
   2  10   5         22.71          8.31         6.46 o
   3  10   5         92.96         95.62        11.47 o
   4  10   5        170.47        142.61        14.26 o
   5  10   5        343.24        314.96        24.58 o
   6  10   5        336.32        307.78        24.92 o
   7  10   5        478.90        404.64        28.97 o
   8  10   5        879.80        883.29        49.98 o
   9  10   5         59.00         76.78        14.81 o
  10  10   5         39.50         22.94        13.03 o
  11  10   5        693.24        702.72        65.13 o
  12  10   5          1.43        -24.34        18.21 o
  13  10   5         69.18         80.99        30.32 o
  14  10   5        157.35        175.96        40.32 o
 -17  11   5          4.91         43.07        22.44 o
 -16  11   5        163.78        165.39        26.89 o
 -15  11   5         50.19         43.32        18.61 o
 -14  11   5          0.03        -21.55        13.73 o
 -13  11   5        133.51        112.60        27.85 o
 -12  11   5          5.98          4.15        12.29 o
 -11  11   5        782.37        827.06        53.40 o
 -10  11   5         78.20         80.92        13.39 o
  -9  11   5        160.86        168.64        22.73 o
  -8  11   5        463.57        473.57        26.60 o
  -7  11   5       1633.19       1726.38        51.78 o
  -6  11   5        257.92        217.95        24.68 o
  -5  11   5          0.06          7.07         7.45 o
  -4  11   5       2841.38       2902.54       124.23 o
  -3  11   5        102.77        103.60        13.22 o
  -2  11   5          0.80          8.15         6.89 o
  -1  11   5          0.01          7.54         6.89 o
   0  11   5       1696.40       1706.42        53.72 o
   1  11   5         45.26         30.72        12.60 o
   2  11   5        199.67        121.49        15.25 o
   3  11   5       1271.10       1267.66        51.80 o
   4  11   5         53.26         11.79         9.59 o
   5  11   5       1167.67       1066.89        52.04 o
   6  11   5        201.99        181.29        23.59 o
   7  11   5        523.31        456.82        39.19 o
   8  11   5        217.54        178.00        23.02 o
   9  11   5         37.10         24.62        13.56 o
  10  11   5        135.68        150.80        23.77 o
  11  11   5         38.66         50.35        20.18 o
  12  11   5        666.03        662.59        60.99 o
  13  11   5        165.72        169.81        39.64 o
  14  11   5          2.11          7.15        33.35 o
 -16  12   5         45.17         78.61        42.88 o
 -15  12   5          6.63          1.03        21.66 o
 -14  12   5         48.90         24.93        25.10 o
 -13  12   5        246.83        235.93        43.70 o
 -12  12   5        862.83        926.42        87.59 o
 -11  12   5         15.63         11.32        14.38 o
 -10  12   5         45.41         50.63        23.72 o
  -9  12   5         41.33         48.95        13.99 o
  -8  12   5       2269.25       2271.68        80.45 o
  -7  12   5         44.73         47.56        12.38 o
  -6  12   5        635.04        673.11        38.81 o
  -5  12   5          5.95         -5.26         7.91 o
  -4  12   5       1257.80       1226.83        45.86 o
  -3  12   5          2.47          1.67         8.08 o
  -2  12   5          7.12         -4.06         8.31 o
  -1  12   5        508.83        598.68        36.58 o
   0  12   5        264.56        245.67        23.28 o
   1  12   5          5.77         12.66         8.76 o
   2  12   5          5.23         11.37        13.05 o
   3  12   5        781.18        729.65        40.96 o
   4  12   5        304.78        292.38        29.63 o
   5  12   5        659.99        724.23        58.79 o
   6  12   5          7.43         15.14        11.24 o
   7  12   5         40.02         33.73        14.75 o
   8  12   5        600.49        550.19        44.26 o
   9  12   5         63.72         58.46        16.54 o
  10  12   5         10.39         -2.19        15.13 o
  11  12   5         45.08         55.23        17.53 o
  12  12   5         17.54         16.29        28.72 o
  13  12   5        507.31        612.53       136.97 o
  14  12   5         43.88         52.40        38.11 o
 -15  13   5        307.60        426.35        76.22 o
 -14  13   5          2.74         38.27        25.10 o
 -13  13   5        831.02        984.17       161.98 o
 -12  13   5        822.93        947.23        86.63 o
 -11  13   5         67.13         97.06        23.62 o
 -10  13   5         20.09         31.39        15.82 o
  -9  13   5          3.96         -0.65        12.82 o
  -8  13   5         80.57         43.44        14.76 o
  -7  13   5         14.66          5.44        10.41 o
  -6  13   5        287.13        287.13        26.55 o
  -5  13   5       1545.84       1410.01        51.78 o
  -4  13   5         51.10         53.09        11.79 o
  -3  13   5        205.14        175.91        22.66 o
  -2  13   5       1003.90       1054.03        47.44 o
  -1  13   5         15.51         12.27         8.53 o
   0  13   5         84.58         65.30        15.11 o
   1  13   5        496.59        484.38        47.08 o
   2  13   5        182.13        171.92        20.08 o
   3  13   5        249.33        260.69        24.55 o
   4  13   5        411.61        376.72        35.93 o
   5  13   5          0.46        -13.90        10.52 o
   6  13   5        165.81        182.99        25.33 o
   7  13   5        124.04        143.75        23.38 o
   8  13   5          6.02         17.39        14.34 o
   9  13   5        175.53        223.37        29.66 o
  10  13   5          4.96          6.31        14.69 o
  11  13   5          1.32         29.40        16.53 o
  12  13   5         60.76        107.25        34.80 o
  13  13   5         36.54        -28.58        33.35 o
 -14  14   5        161.39        207.23        64.31 o
 -13  14   5        193.14        225.22        43.41 o
 -12  14   5       1041.02       1368.11       111.13 o
 -11  14   5         62.04         86.85        23.16 o
 -10  14   5         56.41         66.51        18.40 o
  -9  14   5        194.85        185.08        28.33 o
  -8  14   5          0.05         -0.37        11.35 o
  -7  14   5         14.89         -8.25        12.95 o
  -6  14   5         89.09        110.57        17.60 o
  -5  14   5        576.03        472.06        34.63 o
  -4  14   5        269.51        249.83        25.07 o
  -3  14   5        147.69        124.26        18.11 o
  -2  14   5         26.85         14.63        11.42 o
  -1  14   5        645.87        610.97        39.62 o
   0  14   5          0.00         -2.73         9.95 o
   1  14   5        328.87        340.90        36.89 o
   2  14   5         28.01         28.05        13.29 o
   3  14   5        209.83        210.65        27.93 o
   4  14   5         76.93         74.10        18.80 o
   5  14   5        178.08        104.89        21.79 o
   6  14   5        150.58        101.99        29.57 o
   7  14   5        243.95        336.33        37.82 o
   8  14   5        142.68        131.68        24.76 o
   9  14   5          0.05         -4.07        14.11 o
  10  14   5        324.86        300.69        43.85 o
  11  14   5        271.96        276.98        41.75 o
 -13  15   5        336.91        366.83        90.52 o
 -12  15   5        117.33        154.83        42.11 o
 -11  15   5          0.80          6.31        16.00 o
 -10  15   5        787.82        962.06       146.47 o
  -9  15   5        291.48        378.37        36.24 o
  -8  15   5          1.13        -15.88        11.15 o
  -7  15   5         10.76         -1.45        12.05 o
  -6  15   5          2.93         13.82        11.85 o
  -5  15   5         53.70         53.21        15.37 o
  -4  15   5        753.74        850.32        49.45 o
  -3  15   5         47.51         35.97        13.11 o
  -2  15   5         13.48          7.60         9.92 o
  -1  15   5         12.82         21.86        12.43 o
   0  15   5        970.07       1086.60        56.56 o
   1  15   5          0.13         -7.68        10.43 o
   2  15   5        215.52        222.85        24.52 o
   3  15   5        227.33        188.99        28.24 o
   4  15   5        435.06        383.29        38.70 o
   5  15   5         21.14          4.45        15.20 o
   6  15   5        663.10        664.59        56.73 o
   7  15   5          1.67        -11.28        12.87 o
   8  15   5        201.84        308.24        45.38 o
   9  15   5         37.80         43.57        19.30 o
  10  15   5        255.21        342.52       103.19 o
  11  15   5          6.84         12.86        23.78 o
 -11  16   5        167.06        192.94        61.93 o
 -10  16   5          0.32         -2.19        16.93 o
  -9  16   5          7.12          6.81        24.62 o
  -8  16   5          0.34          2.61        15.99 o
  -7  16   5        161.73        160.62        21.97 o
  -6  16   5          0.03        -10.15        14.71 o
  -5  16   5          0.05        -24.52        12.26 o
  -4  16   5          0.03         19.02        13.42 o
  -3  16   5         57.29         50.54        17.36 o
  -2  16   5          1.17         -6.48        11.66 o
  -1  16   5          0.18         -1.44        14.44 o
   0  16   5         37.84         27.23        14.10 o
   1  16   5         18.28         36.13        13.96 o
   2  16   5         59.16         34.05        17.32 o
   3  16   5        151.86        146.01        25.41 o
   4  16   5         16.87         -7.99        14.90 o
   5  16   5         12.74         25.48        17.09 o
   6  16   5         19.06         -4.08        14.91 o
   7  16   5        129.92        164.10        27.24 o
   8  16   5         49.39        101.62        36.79 o
   9  16   5         91.09         98.85        36.03 o
 -10  17   5          9.59         52.40        28.58 o
  -9  17   5          0.41        -22.32        21.59 o
  -8  17   5         59.04         55.51        38.51 o
  -7  17   5         52.40         34.02        16.35 o
  -6  17   5         18.82         27.76        14.06 o
  -5  17   5        126.04        109.79        19.92 o
  -4  17   5         11.62         19.53        14.47 o
  -3  17   5        128.31        150.25        21.97 o
  -2  17   5         56.56         68.93        17.73 o
  -1  17   5        323.04        352.27        35.17 o
   0  17   5          1.37         -3.47        12.80 o
   1  17   5         54.69         15.19        13.80 o
   2  17   5         31.37         82.72        23.04 o
   3  17   5        167.90        244.65        32.67 o
   4  17   5         15.65         18.61        18.26 o
   5  17   5          0.33        -11.83        14.16 o
   6  17   5         65.86         86.83        44.10 o
   7  17   5         82.85         59.55        57.17 o
  -8  18   5         24.74         -2.38        40.49 o
  -7  18   5        175.53        205.09        42.88 o
  -6  18   5          7.27          9.11        16.81 o
  -5  18   5          7.39         27.78        20.33 o
  -4  18   5          8.24          4.31        15.53 o
  -3  18   5         32.73         59.62        16.90 o
  -2  18   5        251.37        257.65        29.05 o
  -1  18   5         12.65         12.58        13.72 o
   0  18   5         10.40          9.52        16.20 o
   1  18   5         17.73        -12.09        16.16 o
   2  18   5          3.59        -20.56        17.57 o
   3  18   5          8.94         61.93        42.88 o
   4  18   5         95.25        147.68        59.55 o
   5  18   5          5.27         61.93        57.17 o
  -4  19   5          1.68         66.70        54.79 o
  -3  19   5         62.19         64.31        47.64 o
  -2  19   5         49.01          0.00        40.49 o
  -1  19   5          2.02        -29.22        44.07 o
   0  19   5        425.15        613.14        71.45 o
   1  19   5          0.05        -40.49        42.88 o
 -19   0   6         75.96        115.04        31.13 o
 -18   0   6         78.82         96.44        33.35 o
 -17   0   6         43.56         48.59        21.00 o
 -16   0   6        297.54        305.97        46.45 o
 -15   0   6        167.76        160.23        24.96 o
 -14   0   6         60.04         19.85        11.98 o
 -13   0   6       3804.02       3920.90       121.72 o
 -12   0   6        128.79        129.34        19.94 o
 -11   0   6        187.75        137.51        22.87 o
 -10   0   6          0.12          5.02         6.79 o
  -9   0   6       8352.14       9294.33       226.38 o
  -8   0   6       3772.23       3931.13       109.06 o
  -7   0   6       4461.62       4977.57       129.23 o
  -6   0   6       3261.83       3462.43        94.87 o
  -5   0   6       4299.89       4855.20       102.97 o
  -4   0   6          0.00          5.56         3.79 o
  -3   0   6       1842.36       1944.02        48.11 o
  -2   0   6        407.85        408.29        17.17 o
  -1   0   6       1174.73       1291.09        31.63 o
   0   0   6       1354.55       1363.85        32.92 o
   1   0   6         46.75         34.42         5.99 o
   2   0   6       1183.91       1105.46        32.14 o
   3   0   6        903.69       1057.50        39.54 o
   4   0   6        681.22        582.13        22.13 o
   5   0   6       5910.93       6429.37       135.38 o
   6   0   6        709.84        754.67        25.81 o
   7   0   6        410.79        410.91        33.18 o
   8   0   6        403.19        298.48        46.77 o
   9   0   6         36.35         43.05        18.01 o
  10   0   6         51.51         19.06        15.16 o
  11   0   6        246.82        169.37        25.65 o
  12   0   6         96.59         62.49        16.66 o
  13   0   6       1445.28       1407.24        74.79 o
  14   0   6        149.36         99.21        26.02 o
  15   0   6        308.80        330.19        48.76 o
  16   0   6        405.26        419.23        60.74 o
  17   0   6        100.55         46.71        54.79 o
 -20   1   6         24.83        -19.06        30.97 o
 -19   1   6          9.01         -2.30        21.66 o
 -18   1   6        472.67        454.50        42.76 o
 -17   1   6          5.72         24.07        13.18 o
 -16   1   6         10.43          1.41        11.18 o
 -15   1   6       1054.95       1076.18        70.32 o
 -14   1   6         16.01          6.21         7.15 o
 -13   1   6        288.39        254.96        21.65 o
 -12   1   6         68.12         52.62         9.02 o
 -11   1   6        481.12        490.40        26.79 o
 -10   1   6       1130.24       1124.38        45.81 o
  -9   1   6       1452.60       1501.38        39.99 o
  -8   1   6       4007.83       4223.46        81.50 o
  -7   1   6        118.73        159.18        10.03 o
  -6   1   6        511.05        418.24        15.41 o
  -5   1   6       5164.56       5001.96        79.76 o
  -4   1   6        756.97        652.18        15.27 o
  -3   1   6        192.07        184.17         8.60 o
  -2   1   6       2302.08       2580.87        39.91 o
  -1   1   6         81.13         64.39         4.94 o
   0   1   6        713.55        709.31        15.82 o
   1   1   6       1274.98       1254.73        24.76 o
   2   1   6        377.73        434.60        12.59 o
   3   1   6        503.74        390.93        14.90 o
   4   1   6        301.64        304.40        12.43 o
   5   1   6       1005.47       1176.39        28.60 o
   6   1   6       2684.50       2973.48        56.78 o
   7   1   6          1.16         -4.86         4.85 o
   8   1   6        301.06        231.20        18.01 o
   9   1   6        370.76        403.52        24.60 o
  10   1   6         75.84         56.20        10.56 o
  11   1   6         38.16         23.25         8.79 o
  12   1   6         14.30         19.44         9.34 o
  13   1   6        262.18        285.35        24.29 o
  14   1   6          7.94          5.11         9.80 o
  15   1   6         64.89         93.81        18.28 o
  16   1   6         99.47        122.86        24.03 o
  17   1   6         11.19        -18.63        13.72 o
 -20   2   6        123.64        100.04        47.64 o
 -19   2   6          0.04          7.02        14.82 o
 -18   2   6         61.59         50.73        15.52 o
 -17   2   6        149.13        146.75        23.69 o
 -16   2   6        408.87        491.36        35.81 o
 -15   2   6        225.73        242.38        23.83 o
 -14   2   6        556.42        543.51        28.88 o
 -13   2   6        146.71        121.63        14.60 o
 -12   2   6         78.53         67.36         9.69 o
 -11   2   6        166.87        169.33        14.15 o
 -10   2   6          0.43         -0.67         4.85 o
  -9   2   6        336.31        279.55        17.17 o
  -8   2   6       6744.57       7364.53       110.15 o
  -7   2   6         41.42         46.05         5.38 o
  -6   2   6        840.98        810.18        22.54 o
  -5   2   6        243.53        216.99        11.82 o
  -4   2   6        160.55        170.51         8.55 o
  -3   2   6        226.93        200.96         8.92 o
  -2   2   6         36.54         27.95         3.85 o
  -1   2   6       2167.52       2274.68        36.21 o
   0   2   6        571.55        520.48        13.86 o
   1   2   6          1.04          5.27         2.86 o
   2   2   6       3579.00       3752.88        59.03 o
   3   2   6        125.72        194.16         8.44 o
   4   2   6        320.40        304.45        14.54 o
   5   2   6          9.88         12.57         4.80 o
   6   2   6        176.54        159.47        14.59 o
   7   2   6       1855.49       1822.75        47.06 o
   8   2   6         76.55         57.11         9.32 o
   9   2   6         11.86         15.64         7.22 o
  10   2   6        748.93        772.40        36.68 o
  11   2   6        247.51        204.24        18.87 o
  12   2   6         12.64         -4.33         8.00 o
  13   2   6         25.31          4.34         8.90 o
  14   2   6        142.05        114.44        20.22 o
  15   2   6        117.04        108.30        21.50 o
  16   2   6          9.72          0.31        13.18 o
  17   2   6          5.10         12.57        22.86 o
 -20   3   6         15.93         50.02        35.73 o
 -19   3   6        130.27        163.78        27.72 o
 -18   3   6         12.77         21.48        15.46 o
 -17   3   6         51.72         40.69        15.64 o
 -16   3   6        319.71        385.91        31.07 o
 -15   3   6        170.02        152.01        18.91 o
 -14   3   6        307.55        301.39        21.24 o
 -13   3   6        270.92        237.27        18.41 o
 -12   3   6        178.07        164.01        15.05 o
 -11   3   6        397.35        377.71        25.38 o
 -10   3   6        149.46        169.18        13.77 o
  -9   3   6       1163.72       1155.29        31.53 o
  -8   3   6        454.13        478.47        18.47 o
  -7   3   6        499.85        551.31        15.91 o
  -6   3   6        593.34        688.81        16.91 o
  -5   3   6        367.57        294.84        11.63 o
  -4   3   6       6234.84       6707.70        92.07 o
  -3   3   6       1854.26       1929.46        32.69 o
  -2   3   6        403.74        380.09        12.24 o
  -1   3   6        152.25        134.11         9.31 o
   0   3   6       2402.55       2424.33        49.33 o
   1   3   6        265.38        331.58        11.75 o
   2   3   6       4992.46       5370.92        80.72 o
   3   3   6        114.04        110.13         7.55 o
   4   3   6        785.39        712.04        21.11 o
   5   3   6        790.97        768.95        23.14 o
   6   3   6        321.04        234.96        17.04 o
   7   3   6          3.90         -1.16         4.85 o
   8   3   6         37.53         21.15         6.99 o
   9   3   6        412.03        322.95        22.19 o
  10   3   6        101.00         73.65        11.29 o
  11   3   6         88.06         80.00        12.99 o
  12   3   6        186.99        159.82        17.98 o
  13   3   6         38.77         32.55        12.19 o
  14   3   6        171.06        178.83        21.11 o
  15   3   6        250.28        251.65        29.89 o
  16   3   6        144.84        193.15        26.85 o
  17   3   6         36.78         78.67        30.18 o
 -20   4   6         14.66          2.38        30.97 o
 -19   4   6          8.18         37.26        18.32 o
 -18   4   6        260.31        272.53        32.51 o
 -17   4   6         24.83         48.36        15.70 o
 -16   4   6        202.25        152.36        20.26 o
 -15   4   6         40.36         34.85        12.02 o
 -14   4   6        956.60        928.19        45.65 o
 -13   4   6       1356.95       1238.29        37.81 o
 -12   4   6        320.17        267.79        19.31 o
 -11   4   6       1664.42       1753.86        44.11 o
 -10   4   6         30.93         24.33         6.54 o
  -9   4   6         39.85         26.60         5.59 o
  -8   4   6        410.35        484.66        21.85 o
  -7   4   6       7644.38       8116.99       112.09 o
  -6   4   6       2171.82       2259.67        39.58 o
  -5   4   6        365.50        442.52        14.29 o
  -4   4   6       1184.16       1500.76        36.68 o
  -3   4   6       1318.09       1384.84        27.54 o
  -2   4   6        925.74       1032.96        22.06 o
  -1   4   6        100.62         98.38         8.13 o
   0   4   6        336.02        235.40        12.49 o
   1   4   6        113.31         73.24         5.67 o
   2   4   6        689.49        688.10        17.47 o
   3   4   6        361.92        331.34        12.81 o
   4   4   6         24.74         58.66         5.98 o
   5   4   6        250.44        227.19        14.11 o
   6   4   6        263.09        337.91        18.27 o
   7   4   6        486.67        445.23        22.33 o
   8   4   6         21.83         23.14         6.84 o
   9   4   6          1.99          1.21         5.97 o
  10   4   6        511.58        435.98        30.89 o
  11   4   6          3.26         -1.59         8.17 o
  12   4   6        617.38        605.60        39.06 o
  13   4   6        187.14        148.74        18.21 o
  14   4   6        539.83        560.65        39.59 o
  15   4   6          0.53         12.01        13.28 o
  16   4   6         16.40         23.13        18.22 o
 -20   5   6         17.32        -30.97        23.82 o
 -19   5   6         46.31         29.98        18.23 o
 -18   5   6          1.49          3.79        14.38 o
 -17   5   6          2.69          0.20        11.67 o
 -16   5   6          0.29         -0.48        10.12 o
 -15   5   6         66.61         70.58        14.41 o
 -14   5   6        597.68        619.32        38.78 o
 -13   5   6        142.90        101.96        12.51 o
 -12   5   6        751.03        730.88        31.27 o
 -11   5   6          9.69          0.81         5.40 o
 -10   5   6          3.21          0.63         5.33 o
  -9   5   6         19.76         16.08         5.49 o
  -8   5   6       1775.57       1638.69        35.37 o
  -7   5   6        144.12        119.98         9.18 o
  -6   5   6       2617.19       2908.88        51.18 o
  -5   5   6        176.45        141.98         9.60 o
  -4   5   6        878.38        882.26        21.30 o
  -3   5   6       1088.04       1020.52        22.96 o
  -2   5   6       3398.06       3780.00        60.16 o
  -1   5   6        223.08        247.68        15.29 o
   0   5   6       2821.87       3104.72        56.62 o
   1   5   6       1784.35       1941.95        35.74 o
   2   5   6        109.44        137.84         8.72 o
   3   5   6         66.49         69.78         6.72 o
   4   5   6        640.02        612.31        18.09 o
   5   5   6        739.06        672.84        24.15 o
   6   5   6        113.56        151.56        13.27 o
   7   5   6        670.06        690.87        27.17 o
   8   5   6       1149.89       1134.76        35.69 o
   9   5   6       1163.08       1248.48        43.83 o
  10   5   6          0.61         -0.68         7.03 o
  11   5   6        140.66        115.01        15.20 o
  12   5   6          0.00        -15.26         8.37 o
  13   5   6       1143.90       1152.75        67.49 o
  14   5   6        134.09        132.60        28.54 o
  15   5   6         28.59         12.55        17.38 o
  16   5   6          1.50         12.30        15.58 o
 -19   6   6          3.51         31.92        23.78 o
 -18   6   6         78.49         64.84        19.58 o
 -17   6   6         17.90         38.20        13.08 o
 -16   6   6          2.53         19.18        12.79 o
 -15   6   6          6.20          2.56         9.64 o
 -14   6   6         36.29         20.88        10.76 o
 -13   6   6          5.48         12.72         8.76 o
 -12   6   6        159.14        175.19        16.97 o
 -11   6   6          1.96          8.59         6.31 o
 -10   6   6        651.10        637.89        29.70 o
  -9   6   6        866.99        894.13        27.66 o
  -8   6   6        745.54        725.39        22.75 o
  -7   6   6        198.77        173.00        11.51 o
  -6   6   6       1502.19       1653.03        34.70 o
  -5   6   6        580.66        638.82        20.55 o
  -4   6   6         26.95         13.26         4.29 o
  -3   6   6       4409.96       4553.11        71.91 o
  -2   6   6       2150.26       2469.31        43.57 o
  -1   6   6        285.98        322.80        12.17 o
   0   6   6          5.06          5.66         2.93 o
   1   6   6        171.43        180.67         9.53 o
   2   6   6        591.54        658.70        31.06 o
   3   6   6         53.17         49.80         6.17 o
   4   6   6        476.07        487.78        17.28 o
   5   6   6        307.31        274.63        16.21 o
   6   6   6         41.71         35.79         7.50 o
   7   6   6        215.08        145.69        13.12 o
   8   6   6       1189.73       1197.94        34.94 o
   9   6   6        983.76        882.74        38.01 o
  10   6   6        749.72        801.33        39.22 o
  11   6   6         30.37         38.02        11.62 o
  12   6   6        716.94        840.60        62.15 o
  13   6   6         23.47         39.48        14.12 o
  14   6   6          2.76        -19.89        12.69 o
  15   6   6          4.33         10.02        14.70 o
  16   6   6         57.53         54.60        23.05 o
 -19   7   6        535.02        871.81       133.39 o
 -18   7   6          9.56         30.50        21.52 o
 -17   7   6        154.43        166.53        25.73 o
 -16   7   6          5.80         10.52        13.54 o
 -15   7   6        287.40        223.33        34.04 o
 -14   7   6        155.38        140.29        22.76 o
 -13   7   6        116.29        107.18        16.34 o
 -12   7   6          2.61          3.48         7.27 o
 -11   7   6        377.25        327.16        22.44 o
 -10   7   6        432.61        400.07        24.44 o
  -9   7   6         36.18         47.29         7.78 o
  -8   7   6        531.18        589.40        21.97 o
  -7   7   6          3.83         13.31         4.92 o
  -6   7   6       2759.57       2783.77        57.43 o
  -5   7   6         31.74          5.85         4.10 o
  -4   7   6         29.57         14.59         4.31 o
  -3   7   6       2862.98       3052.58        52.81 o
  -2   7   6        482.24        482.95        18.23 o
  -1   7   6        425.28        402.37        22.10 o
   0   7   6        814.98        778.24        20.03 o
   1   7   6        252.71        249.58        15.67 o
   2   7   6       2041.91       2279.14        47.26 o
   3   7   6        200.51        173.32        12.38 o
   4   7   6          2.10         -0.08         4.38 o
   5   7   6        254.41        250.41        20.60 o
   6   7   6        521.74        509.18        26.76 o
   7   7   6        290.95        283.48        20.94 o
   8   7   6        710.34        662.73        32.76 o
   9   7   6        674.33        686.47        34.24 o
  10   7   6        860.03        834.19        44.60 o
  11   7   6         50.10         68.33        18.98 o
  12   7   6        336.08        288.53        27.67 o
  13   7   6         79.99         86.91        17.27 o
  14   7   6         24.76         48.33        16.60 o
  15   7   6         14.42         19.82        19.36 o
  16   7   6        106.81        124.44        55.98 o
 -18   8   6         17.03         37.62        21.19 o
 -17   8   6          0.51         -8.71        15.56 o
 -16   8   6        241.07        228.98        34.98 o
 -15   8   6         19.23         -0.01        14.35 o
 -14   8   6        765.32        770.76        76.27 o
 -13   8   6        584.96        577.59        43.82 o
 -12   8   6        362.23        386.18        31.23 o
 -11   8   6        267.80        240.95        23.02 o
 -10   8   6        172.56        130.87        14.70 o
  -9   8   6        219.49        200.20        18.46 o
  -8   8   6         49.93         39.71         7.58 o
  -7   8   6        307.59        310.79        18.81 o
  -6   8   6        960.73        933.66        36.81 o
  -5   8   6        135.02        115.55        10.84 o
  -4   8   6        412.93        466.21        20.96 o
  -3   8   6        497.29        447.64        20.26 o
  -2   8   6          8.00         16.87         7.07 o
  -1   8   6       1023.46        998.54        44.46 o
   0   8   6        211.12        215.35        16.13 o
   1   8   6          9.27         14.90         6.26 o
   2   8   6        293.99        318.99        27.37 o
   3   8   6        957.28        956.70        28.85 o
   4   8   6          2.91         -3.87         8.52 o
   5   8   6        482.40        460.82        26.26 o
   6   8   6          8.49          9.41         6.20 o
   7   8   6       1437.95       1502.72        44.29 o
   8   8   6         72.05         46.76         9.81 o
   9   8   6          7.92         11.55         8.20 o
  10   8   6         88.88         81.02        14.68 o
  11   8   6        178.07        208.53        22.30 o
  12   8   6         79.63         83.80        17.91 o
  13   8   6         36.04         -3.47        11.87 o
  14   8   6         69.50        134.61        23.55 o
  15   8   6          5.06          5.48        16.99 o
  16   8   6         56.24         58.51        26.32 o
 -18   9   6         55.38         49.47        32.55 o
 -17   9   6         19.55         -0.95        15.76 o
 -16   9   6         24.59         27.91        18.78 o
 -15   9   6        172.93        184.96        27.67 o
 -14   9   6        166.95        192.54        28.05 o
 -13   9   6        350.59        388.09        36.50 o
 -12   9   6        342.61        340.22        37.12 o
 -11   9   6          1.62          5.95         9.39 o
 -10   9   6        243.72        281.45        21.79 o
  -9   9   6        563.74        542.18        29.97 o
  -8   9   6          2.22         -0.91         6.43 o
  -7   9   6        107.68         76.30        10.05 o
  -6   9   6         16.90          9.73         6.37 o
  -5   9   6        907.63        961.89        30.09 o
  -4   9   6         22.54          3.58         5.88 o
  -3   9   6         86.68         87.79        11.92 o
  -2   9   6         17.82          9.81         6.11 o
  -1   9   6          3.64         -0.17         5.12 o
   0   9   6        880.47        957.74        31.75 o
   1   9   6        565.75        550.09        31.19 o
   2   9   6         56.83         71.85        10.29 o
   3   9   6         69.38         97.12        11.76 o
   4   9   6        133.55         76.49        12.21 o
   5   9   6        125.34        158.26        17.73 o
   6   9   6        728.48        859.37        44.60 o
   7   9   6        350.20        352.47        27.20 o
   8   9   6         52.29         46.43        12.75 o
   9   9   6         58.77         36.84        10.76 o
  10   9   6        136.23        153.19        27.16 o
  11   9   6        104.10        100.86        20.41 o
  12   9   6        150.67         91.30        19.61 o
  13   9   6          4.84         -6.75        13.71 o
  14   9   6         14.80         -5.50        18.30 o
  15   9   6         20.74         28.58        29.78 o
 -17  10   6        122.06         97.84        24.11 o
 -16  10   6         37.64         57.21        20.96 o
 -15  10   6        329.68        418.04        39.84 o
 -14  10   6        748.65        864.95        57.13 o
 -13  10   6         49.57         33.71        15.37 o
 -12  10   6          0.02          7.09        11.35 o
 -11  10   6         14.74         30.90        11.42 o
 -10  10   6       1027.98       1172.24        42.27 o
  -9  10   6         68.14         61.48        14.03 o
  -8  10   6        621.42        587.11        31.36 o
  -7  10   6         35.50         27.80         9.51 o
  -6  10   6        454.03        359.44        23.63 o
  -5  10   6         24.35         37.69        12.78 o
  -4  10   6          6.04         -3.76         6.08 o
  -3  10   6        710.35        693.50        32.63 o
  -2  10   6        486.26        508.24        27.57 o
  -1  10   6        235.71        214.04        17.80 o
   0  10   6        280.39        264.08        19.20 o
   1  10   6        229.57        193.02        16.44 o
   2  10   6        100.50         62.17        10.16 o
   3  10   6        620.40        651.12        30.46 o
   4  10   6         44.78         30.34        16.02 o
   5  10   6       1514.55       1446.31        49.70 o
   6  10   6        327.70        286.14        24.38 o
   7  10   6         24.48         21.57        11.18 o
   8  10   6        343.29        304.49        26.09 o
   9  10   6        541.31        599.09        40.85 o
  10  10   6          0.11          3.55        12.38 o
  11  10   6          4.48         -4.85        12.06 o
  12  10   6          0.24         -9.31        19.68 o
  13  10   6        320.85        385.49        82.18 o
  14  10   6         25.31         -9.53        30.97 o
  15  10   6         13.24         57.17        40.49 o
 -17  11   6         19.27         66.77        25.10 o
 -16  11   6        107.36        140.10        38.07 o
 -15  11   6         31.99         41.26        19.94 o
 -14  11   6         77.47        164.74        31.15 o
 -13  11   6         44.81         35.83        17.76 o
 -12  11   6        123.05        101.80        21.95 o
 -11  11   6         40.61         33.65        14.24 o
 -10  11   6          4.62        -15.19         8.52 o
  -9  11   6         32.83         23.80        10.13 o
  -8  11   6          8.70         19.92        10.16 o
  -7  11   6         89.73         86.95        13.02 o
  -6  11   6       4637.60       4968.53       103.33 o
  -5  11   6        131.53        117.74        14.09 o
  -4  11   6        145.91        113.55        14.14 o
  -3  11   6        610.72        564.07        30.62 o
  -2  11   6          2.84        -10.55         7.08 o
  -1  11   6        734.95        733.65        37.82 o
   0  11   6         20.47         14.96         9.05 o
   1  11   6       1303.60       1293.40        45.90 o
   2  11   6        842.38        916.99        67.42 o
   3  11   6        573.56        552.62        33.91 o
   4  11   6        142.00        164.34        25.10 o
   5  11   6       1026.51       1039.41        52.86 o
   6  11   6        252.15        239.42        27.10 o
   7  11   6         46.39         17.84        15.48 o
   8  11   6        140.31        162.60        23.68 o
   9  11   6          2.78          3.74        12.46 o
  10  11   6          4.16          8.81        14.15 o
  11  11   6         52.41         68.42        22.75 o
  12  11   6         21.50         16.51        20.54 o
  13  11   6        353.00        382.29        56.64 o
  14  11   6         11.00         38.11        38.11 o
 -16  12   6         35.34        -23.82        35.73 o
 -15  12   6          1.96         22.80        32.16 o
 -14  12   6        179.61        153.71        36.92 o
 -13  12   6       1819.02       2001.79       115.37 o
 -12  12   6         17.39          2.47        29.78 o
 -11  12   6         20.66          6.25        16.39 o
 -10  12   6        106.48        128.18        21.35 o
  -9  12   6       1058.93       1215.47        56.17 o
  -8  12   6         75.11         88.60        17.81 o
  -7  12   6        625.21        617.50        40.55 o
  -6  12   6        381.80        354.02        28.83 o
  -5  12   6        206.79        177.24        20.16 o
  -4  12   6         94.88         87.70        15.92 o
  -3  12   6          0.03        -12.53         7.06 o
  -2  12   6        380.72        398.02        29.78 o
  -1  12   6         89.88         50.25        12.34 o
   0  12   6          9.76         11.76         8.76 o
   1  12   6       1086.95        968.57        50.35 o
   2  12   6        123.85        118.32        16.55 o
   3  12   6        115.44         83.92        17.19 o
   4  12   6       1359.23       1411.55        58.78 o
   5  12   6        453.54        505.76        94.20 o
   6  12   6          1.30        -10.26        11.54 o
   7  12   6         93.16        105.43        20.15 o
   8  12   6         19.63         36.01        16.11 o
   9  12   6         16.52         -7.43        13.14 o
  10  12   6          4.55         13.30        14.33 o
  11  12   6         12.85         -2.92        17.71 o
  12  12   6         65.13         29.89        23.98 o
  13  12   6        189.45        192.94        64.31 o
 -14  13   6         86.32        141.22        40.02 o
 -13  13   6        277.73        283.66        47.98 o
 -12  13   6        441.12        628.97        74.05 o
 -11  13   6         42.34         11.57        19.06 o
 -10  13   6        131.50        100.54        23.38 o
  -9  13   6         63.38         50.73        19.60 o
  -8  13   6        307.85        354.39        33.28 o
  -7  13   6       1118.62       1187.80        50.28 o
  -6  13   6        174.57        111.75        17.94 o
  -5  13   6        568.94        584.02        38.34 o
  -4  13   6         16.09          1.48        12.29 o
  -3  13   6          0.26         -2.72         8.44 o
  -2  13   6        215.85        224.90        23.32 o
  -1  13   6         49.08         58.43        13.45 o
   0  13   6        408.30        390.49        30.85 o
   1  13   6        541.99        548.78        53.69 o
   2  13   6         39.73         18.06        14.87 o
   3  13   6        842.48        803.28        53.16 o
   4  13   6         59.49         72.14        18.23 o
   5  13   6         49.00         53.71        15.85 o
   6  13   6          5.17         18.97        13.20 o
   7  13   6        157.42        123.91        27.85 o
   8  13   6        128.65        163.33        31.97 o
   9  13   6         46.47         67.99        19.00 o
  10  13   6         54.11         51.84        18.61 o
  11  13   6         25.16         31.41        24.25 o
  12  13   6          9.16        -30.35        26.07 o
 -13  14   6          0.91         -8.03        21.59 o
 -12  14   6        146.64        132.20        35.37 o
 -11  14   6         14.74         32.59        21.00 o
 -10  14   6         51.92         57.30        17.12 o
  -9  14   6          4.51        -21.89        10.95 o
  -8  14   6        297.58        308.49        32.67 o
  -7  14   6        140.10        151.18        20.14 o
  -6  14   6        260.06        208.46        24.41 o
  -5  14   6        200.36        171.98        21.68 o
  -4  14   6        162.33        174.81        20.56 o
  -3  14   6        192.68        201.70        22.77 o
  -2  14   6         71.06         55.30        13.73 o
  -1  14   6        155.30        116.57        17.03 o
   0  14   6        358.94        355.75        30.39 o
   1  14   6          1.67         -0.91        11.34 o
   2  14   6         68.59        101.08        19.30 o
   3  14   6         19.24         16.85        14.22 o
   4  14   6         98.21         75.48        20.28 o
   5  14   6         16.91         38.58        13.23 o
   6  14   6         29.15         28.96        16.63 o
   7  14   6         33.96         38.83        16.68 o
   8  14   6         41.21         52.74        19.00 o
   9  14   6         18.00         47.54        16.39 o
  10  14   6         13.13         15.68        15.82 o
  11  14   6          4.16        -11.91        42.88 o
 -12  15   6         29.90        -11.91        42.88 o
 -11  15   6         24.91         51.54        27.45 o
 -10  15   6         71.32         92.33        28.88 o
  -9  15   6         94.61         85.84        19.38 o
  -8  15   6        123.82        137.46        22.96 o
  -7  15   6         53.99         65.43        16.57 o
  -6  15   6         28.41          7.45        11.79 o
  -5  15   6         33.47         50.04        13.16 o
  -4  15   6        155.93        175.70        22.17 o
  -3  15   6         96.61         77.43        15.93 o
  -2  15   6          2.92          7.48        10.10 o
  -1  15   6        118.29        169.29        21.84 o
   0  15   6         61.30         51.04        14.98 o
   1  15   6        274.48        227.10        27.71 o
   2  15   6        647.05        711.98        52.97 o
   3  15   6        287.29        265.53        32.58 o
   4  15   6          4.21         20.93        14.29 o
   5  15   6        197.49        166.52        26.06 o
   6  15   6          0.01         -3.56        14.64 o
   7  15   6         55.92         37.04        17.88 o
   8  15   6         26.24         10.49        18.70 o
   9  15   6          0.81        -10.02        15.73 o
  10  15   6         37.30          0.14        26.85 o
 -11  16   6         48.13        116.72        47.64 o
 -10  16   6         37.83         77.94        24.54 o
  -9  16   6        128.01        156.52        25.85 o
  -8  16   6        110.11        102.72        21.13 o
  -7  16   6        256.99        329.84        40.55 o
  -6  16   6         21.58         12.99        17.95 o
  -5  16   6          0.38         -5.29        12.68 o
  -4  16   6         15.28          0.57        11.53 o
  -3  16   6          3.32         11.33        12.21 o
  -2  16   6         45.29         40.28        13.74 o
  -1  16   6          0.13         -1.30        11.77 o
   0  16   6        109.56        128.48        21.45 o
   1  16   6         77.38        105.28        18.93 o
   2  16   6         57.54         58.88        18.54 o
   3  16   6        693.98        680.98        53.28 o
   4  16   6         17.62         22.60        15.79 o
   5  16   6        349.21        371.17        39.64 o
   6  16   6         72.58         50.20        23.67 o
   7  16   6         26.48         46.13        18.34 o
   8  16   6         13.26         -4.04        25.96 o
 -10  17   6          0.92         23.82        38.11 o
  -9  17   6          3.27         25.35        46.24 o
  -8  17   6          0.91        -17.61        17.23 o
  -7  17   6         64.57         62.93        19.39 o
  -6  17   6         22.40         37.74        17.05 o
  -5  17   6          8.80         18.80        13.67 o
  -4  17   6          5.20        -13.44        17.30 o
  -3  17   6         78.35        126.70        20.44 o
  -2  17   6         65.47         54.54        17.68 o
  -1  17   6         25.12         40.12        14.73 o
   0  17   6        422.49        492.64        39.77 o
   1  17   6        104.29        136.03        25.73 o
   2  17   6         92.27         78.48        21.16 o
   3  17   6        297.40        278.37        34.21 o
   4  17   6         21.40          2.37        15.74 o
   5  17   6          0.84         -7.40        20.75 o
   6  17   6        116.31        228.67        69.08 o
  -7  18   6        205.44        220.26        45.38 o
  -6  18   6          0.10          6.31        27.15 o
  -5  18   6          8.99         24.71        22.36 o
  -4  18   6         11.60          7.93        14.63 o
  -3  18   6          0.21        -20.03        20.82 o
  -2  18   6         46.04         47.44        17.11 o
  -1  18   6         36.44          5.05        18.02 o
   0  18   6        251.03        290.29        30.77 o
   1  18   6          0.01         16.43        24.38 o
   2  18   6         76.01         73.84        42.88 o
   3  18   6          6.93        -35.73        28.58 o
  -1  19   6          3.44         30.97        35.73 o
 -20   1   7          0.01        -19.06        30.97 o
 -19   1   7         47.26         57.97        18.08 o
 -18   1   7        203.48        189.86        26.78 o
 -17   1   7         15.81         15.97        11.72 o
 -16   1   7        134.78        104.97        17.05 o
 -15   1   7        132.08        100.33        13.06 o
 -14   1   7       5680.50       6040.28       112.34 o
 -13   1   7        675.36        682.16        32.24 o
 -12   1   7          1.21          8.58         7.22 o
 -11   1   7        665.11        592.95        29.83 o
 -10   1   7        857.32        877.93        30.39 o
  -9   1   7       1081.23       1024.04        32.22 o
  -8   1   7        198.65        169.95        13.77 o
  -7   1   7       2232.14       2482.14        59.74 o
  -6   1   7       2374.96       2267.50        42.35 o
  -5   1   7       1434.92       1356.85        30.56 o
  -4   1   7         21.74         19.47         3.74 o
  -3   1   7       1339.84       1463.30        27.24 o
  -2   1   7         57.90         47.78         4.94 o
  -1   1   7        243.54        270.37        11.05 o
   0   1   7      11444.04      13088.92       168.53 o
   1   1   7         10.07         12.67         3.06 o
   2   1   7        903.37        835.42        18.73 o
   3   1   7       5208.43       5601.95        92.15 o
   4   1   7        254.74        229.86        10.72 o
   5   1   7          0.96         -1.35         3.97 o
   6   1   7        385.04        460.47        24.14 o
   7   1   7         67.76         49.33         8.69 o
   8   1   7        222.05        133.21        13.81 o
   9   1   7       2646.99       2624.56        64.90 o
  10   1   7         13.79          7.87         9.69 o
  11   1   7       2209.15       2177.40        71.02 o
  12   1   7        139.11         73.33        13.55 o
  13   1   7          3.94        -18.95         9.48 o
  14   1   7        133.58        181.54        21.01 o
  15   1   7         97.20         66.96        18.20 o
  16   1   7        102.25         87.58        19.75 o
  17   1   7         36.87         -3.33        32.16 o
 -20   2   7          8.54         -2.38        28.58 o
 -19   2   7        208.45        233.88        30.87 o
 -18   2   7         69.83         74.12        25.79 o
 -17   2   7         35.28         38.17        15.46 o
 -16   2   7        387.32        332.81        29.52 o
 -15   2   7        227.37        198.80        18.53 o
 -14   2   7         47.45         57.18         9.89 o
 -13   2   7       1033.43        993.49        34.45 o
 -12   2   7        679.49        628.36        29.65 o
 -11   2   7         22.21         15.60         6.47 o
 -10   2   7        336.63        303.66        18.93 o
  -9   2   7        119.22        129.79        11.73 o
  -8   2   7         52.25         40.23         5.78 o
  -7   2   7      17648.60      19476.01       264.50 o
  -6   2   7      18446.76      20048.90       254.47 o
  -5   2   7       2365.95       2350.49        39.27 o
  -4   2   7        668.87        772.12        18.02 o
  -3   2   7       8275.99       8797.96       124.48 o
  -2   2   7       2002.53       2029.84        34.46 o
  -1   2   7        603.74        710.11        16.79 o
   0   2   7         26.23         14.95         3.76 o
   1   2   7      14939.95      16067.62       218.92 o
   2   2   7       1242.25       1170.50        27.58 o
   3   2   7        993.80       1021.13        27.29 o
   4   2   7        146.29        102.77         8.79 o
   5   2   7        116.24        128.59        10.57 o
   6   2   7       1296.60       1256.15        43.29 o
   7   2   7        415.44        377.25        22.59 o
   8   2   7          5.71         -5.07         5.25 o
   9   2   7          4.83          4.16         6.94 o
  10   2   7         81.91         58.63        14.20 o
  11   2   7        269.87        255.40        22.41 o
  12   2   7        166.26        191.62        19.53 o
  13   2   7        424.15        409.48        29.35 o
  14   2   7         52.66         45.99        13.44 o
  15   2   7          3.37         12.26        12.87 o
  16   2   7        225.75        252.78        33.01 o
  17   2   7         33.26          2.45        29.15 o
 -20   3   7        148.13        166.74        54.79 o
 -19   3   7        154.82        131.85        25.59 o
 -18   3   7        228.10        273.16        32.39 o
 -17   3   7         32.89         28.54        12.23 o
 -16   3   7        253.57        294.60        29.61 o
 -15   3   7          1.65         -3.03         9.62 o
 -14   3   7       3704.23       3870.03        86.31 o
 -13   3   7        214.76        185.51        16.45 o
 -12   3   7        362.67        352.06        29.09 o
 -11   3   7          7.81          8.80         6.11 o
 -10   3   7        194.39        193.09        18.76 o
  -9   3   7         26.20         31.67         7.10 o
  -8   3   7       1362.83       1431.60        32.08 o
  -7   3   7       1723.29       1717.40        32.20 o
  -6   3   7       2507.80       2601.74        43.43 o
  -5   3   7        122.86         93.15         7.08 o
  -4   3   7        104.48         85.87         6.71 o
  -3   3   7        471.06        546.77        14.98 o
  -2   3   7       1839.92       2070.57        36.88 o
  -1   3   7        997.49        994.29        25.14 o
   0   3   7       1306.36       1413.04        34.71 o
   1   3   7        480.08        496.52        17.44 o
   2   3   7        249.90        330.72        13.01 o
   3   3   7        350.32        397.63        14.47 o
   4   3   7        456.39        408.32        15.32 o
   5   3   7          7.05         -4.81         4.29 o
   6   3   7        558.31        525.30        21.51 o
   7   3   7         80.83         66.17        10.20 o
   8   3   7        436.68        418.46        25.33 o
   9   3   7        507.14        455.50        27.65 o
  10   3   7        118.57        112.91        14.30 o
  11   3   7        155.20        161.64        18.64 o
  12   3   7         11.16         16.89         9.59 o
  13   3   7         39.90          1.61         9.71 o
  14   3   7        315.02        315.75        27.23 o
  15   3   7         20.17         12.39        16.25 o
  16   3   7          2.74        -21.80        30.40 o
 -20   4   7          0.68         -4.76        23.82 o
 -19   4   7        129.21        160.12        25.20 o
 -18   4   7         88.94        105.82        22.44 o
 -17   4   7        227.85        231.21        25.19 o
 -16   4   7         34.12         40.35        15.50 o
 -15   4   7         61.29         81.93        14.41 o
 -14   4   7         35.67         30.34         8.56 o
 -13   4   7        156.25        128.72        14.30 o
 -12   4   7         64.67         61.97        10.42 o
 -11   4   7        116.95         84.74        10.73 o
 -10   4   7         14.96         26.56         6.73 o
  -9   4   7        225.47        210.25        18.59 o
  -8   4   7       1885.42       1959.87        40.74 o
  -7   4   7        533.47        527.15        17.32 o
  -6   4   7       1936.63       2079.31        43.52 o
  -5   4   7        656.51        676.31        17.85 o
  -4   4   7        638.01        727.50        18.03 o
  -3   4   7        123.53        114.18         8.99 o
  -2   4   7        115.11        115.71        13.12 o
  -1   4   7         59.35         71.25         8.05 o
   0   4   7          1.22          1.54         4.11 o
   1   4   7       1645.66       1670.85        32.09 o
   2   4   7         43.27         54.92         5.88 o
   3   4   7        101.81        106.71         8.00 o
   4   4   7        723.02        728.16        25.52 o
   5   4   7          8.78         -0.79         4.58 o
   6   4   7        451.29        425.87        20.34 o
   7   4   7        266.66        231.85        15.86 o
   8   4   7        577.34        565.84        29.67 o
   9   4   7        172.73        156.13        20.43 o
  10   4   7        270.51        241.32        20.97 o
  11   4   7        180.61        136.41        22.90 o
  12   4   7        253.68        235.23        21.76 o
  13   4   7        120.55         89.44        22.05 o
  14   4   7         97.74         87.23        19.70 o
  15   4   7          0.07         -2.93        15.09 o
  16   4   7        110.63         89.17        24.23 o
 -20   5   7         68.72         64.31        33.35 o
 -19   5   7         23.62          3.80        15.87 o
 -18   5   7        325.35        363.53        37.83 o
 -17   5   7         71.04         75.16        17.37 o
 -16   5   7        465.17        394.45        32.05 o
 -15   5   7        380.88        418.91        32.66 o
 -14   5   7       2271.95       2291.86        60.55 o
 -13   5   7        516.82        520.90        40.80 o
 -12   5   7        255.59        246.00        18.34 o
 -11   5   7        199.89        193.97        16.04 o
 -10   5   7        893.82        859.70        30.34 o
  -9   5   7        328.66        304.25        16.82 o
  -8   5   7        888.54        890.36        25.72 o
  -7   5   7       1079.85       1087.55        27.66 o
  -6   5   7         78.66         58.60         6.35 o
  -5   5   7         20.74          9.82         5.09 o
  -4   5   7        205.28        265.53        13.61 o
  -3   5   7         19.57         19.01         4.61 o
  -2   5   7        314.53        361.72        16.01 o
  -1   5   7        178.64        160.25        14.20 o
   0   5   7       4806.37       5208.47        87.60 o
   1   5   7       2146.74       2297.47        46.63 o
   2   5   7        373.94        402.28        14.97 o
   3   5   7        530.30        468.70        17.46 o
   4   5   7          1.36          3.15         4.55 o
   5   5   7         26.40         17.96         5.62 o
   6   5   7        128.74        103.35        10.48 o
   7   5   7       2798.67       2982.58        61.80 o
   8   5   7         26.70          9.70         7.53 o
   9   5   7        143.78        133.11        16.76 o
  10   5   7       1443.23       1485.51        52.49 o
  11   5   7        449.25        433.80        32.59 o
  12   5   7        286.92        349.01        44.42 o
  13   5   7        110.66        116.19        19.26 o
  14   5   7        374.58        454.68        34.73 o
  15   5   7          6.23         -7.86        13.59 o
  16   5   7        413.00        500.42        51.34 o
 -19   6   7         13.12        -19.06        35.73 o
 -18   6   7        102.90        121.36        23.32 o
 -17   6   7         53.81         75.79        16.79 o
 -16   6   7         15.89          3.35        14.87 o
 -15   6   7         44.81         32.76        21.73 o
 -14   6   7        509.27        498.19        34.46 o
 -13   6   7        359.47        355.16        23.62 o
 -12   6   7        928.03        927.51        34.39 o
 -11   6   7       1222.64       1315.71        41.55 o
 -10   6   7        988.25       1045.03        35.73 o
  -9   6   7        270.71        265.55        16.93 o
  -8   6   7        639.46        611.77        23.56 o
  -7   6   7       2995.13       3223.18        77.43 o
  -6   6   7        151.28        139.25         9.97 o
  -5   6   7        287.79        279.28        14.12 o
  -4   6   7          4.28          4.92         3.66 o
  -3   6   7       8945.01       9543.15       137.77 o
  -2   6   7        114.50        137.63        11.04 o
  -1   6   7         23.29         28.93         5.51 o
   0   6   7        634.07        579.57        23.30 o
   1   6   7       4765.93       5032.45        86.50 o
   2   6   7       2269.21       2329.43        48.00 o
   3   6   7        201.16        199.93        13.49 o
   4   6   7        799.46        728.24        36.30 o
   5   6   7       1213.88       1305.39        38.20 o
   6   6   7       1445.60       1449.62        41.81 o
   7   6   7       1534.23       1624.15        46.06 o
   8   6   7          0.96         -2.34         6.69 o
   9   6   7       1839.05       1827.07        59.03 o
  10   6   7         28.23         34.16        10.41 o
  11   6   7        864.67        776.14        45.54 o
  12   6   7        174.84        183.09        23.21 o
  13   6   7         93.23         48.09        16.00 o
  14   6   7          0.49         -3.81        12.68 o
  15   6   7         19.06         17.21        17.53 o
  16   6   7        136.72        147.68        52.40 o
 -19   7   7        268.36        190.56        59.55 o
 -18   7   7         32.66          6.80        19.16 o
 -17   7   7          4.27          2.48        14.35 o
 -16   7   7         59.01         52.07        16.61 o
 -15   7   7          2.56          7.51        15.82 o
 -14   7   7         27.10         35.31        15.30 o
 -13   7   7        756.11        779.66        44.27 o
 -12   7   7         58.88         34.09        10.11 o
 -11   7   7        202.51        227.70        22.37 o
 -10   7   7         14.38          3.39         8.36 o
  -9   7   7        594.78        506.24        24.73 o
  -8   7   7         26.07         27.37         6.48 o
  -7   7   7         87.85         49.32         9.41 o
  -6   7   7       1182.42       1025.46        26.71 o
  -5   7   7          0.87          0.62         4.37 o
  -4   7   7         33.93         40.84         5.95 o
  -3   7   7        280.84        224.54        12.12 o
  -2   7   7       4886.42       5112.68        87.91 o
  -1   7   7          4.99         22.15         5.63 o
   0   7   7        108.19        105.47         9.36 o
   1   7   7        453.18        382.18        24.23 o
   2   7   7        182.79        229.08        14.47 o
   3   7   7        325.47        259.82        15.56 o
   4   7   7        245.11        188.95        17.69 o
   5   7   7       2996.16       3136.15        87.53 o
   6   7   7          5.63          4.80         6.50 o
   7   7   7        126.80        123.46        14.33 o
   8   7   7        419.88        405.89        25.81 o
   9   7   7       1927.39       2044.17        75.71 o
  10   7   7        120.73        122.79        17.29 o
  11   7   7          0.20          8.13        11.04 o
  12   7   7         35.19         38.66        13.88 o
  13   7   7         87.99         87.90        17.65 o
  14   7   7        107.63        137.57        21.67 o
  15   7   7        152.06        246.27        31.52 o
  16   7   7          8.32        -57.17        28.58 o
 -18   8   7         18.04         36.35        21.52 o
 -17   8   7         39.87         49.90        17.19 o
 -16   8   7         18.40         46.52        16.35 o
 -15   8   7        223.74        259.42        30.83 o
 -14   8   7          6.70          2.92        12.69 o
 -13   8   7         49.27         39.20        12.88 o
 -12   8   7         10.57         23.14        10.71 o
 -11   8   7        217.63        195.34        20.99 o
 -10   8   7         15.80         11.78         9.02 o
  -9   8   7         17.49         11.86         7.31 o
  -8   8   7        180.64        193.50        16.96 o
  -7   8   7          0.28          1.46         5.54 o
  -6   8   7        226.60        217.21        15.59 o
  -5   8   7        133.16        113.94        12.60 o
  -4   8   7          4.79          9.96         6.56 o
  -3   8   7        454.65        452.67        34.96 o
  -2   8   7        132.91        117.96        12.65 o
  -1   8   7          1.06          1.34         5.70 o
   0   8   7         95.63         75.18        10.30 o
   1   8   7        631.68        584.58        26.84 o
   2   8   7       1532.59       1558.29        42.67 o
   3   8   7        709.27        640.81        28.37 o
   4   8   7         28.67         15.64         7.84 o
   5   8   7        328.40        343.70        21.90 o
   6   8   7         23.37         37.75         9.59 o
   7   8   7        151.88        132.41        14.61 o
   8   8   7        213.84        190.54        19.71 o
   9   8   7        252.83        232.79        23.39 o
  10   8   7          6.07         -5.01         8.79 o
  11   8   7        110.92        153.08        26.74 o
  12   8   7          5.94         10.62        17.78 o
  13   8   7         52.99         48.24        16.07 o
  14   8   7          0.31          2.60        13.84 o
  15   8   7         36.21         83.48        22.59 o
 -18   9   7         25.89         80.99        30.97 o
 -17   9   7          4.73          7.57        19.38 o
 -16   9   7        185.65        197.64        28.88 o
 -15   9   7          0.49         14.52        14.78 o
 -14   9   7        471.60        508.04        42.60 o
 -13   9   7       1302.08       1385.10        62.98 o
 -12   9   7        642.01        662.73        40.35 o
 -11   9   7        378.94        384.13        29.44 o
 -10   9   7        157.62        142.05        24.92 o
  -9   9   7        308.84        292.38        21.98 o
  -8   9   7          3.48         14.30         9.67 o
  -7   9   7       1341.15       1350.20        41.17 o
  -6   9   7         32.94         22.68         8.74 o
  -5   9   7        385.60        415.40        25.22 o
  -4   9   7        817.13        784.83        30.82 o
  -3   9   7         11.05         -5.02         5.90 o
  -2   9   7         26.61         25.37         7.30 o
  -1   9   7          6.51         10.87         5.97 o
   0   9   7        765.42        762.83        31.56 o
   1   9   7       2252.32       2310.47        63.01 o
   2   9   7         12.11          0.55         5.97 o
   3   9   7        205.04        179.47        17.79 o
   4   9   7        103.04         79.32        13.89 o
   5   9   7         29.81         35.32        10.46 o
   6   9   7         45.88         50.48        11.39 o
   7   9   7        295.85        283.26        25.26 o
   8   9   7        602.51        556.82        36.28 o
   9   9   7        413.35        396.84        35.81 o
  10   9   7          1.74         20.59        14.21 o
  11   9   7         85.87         83.30        19.72 o
  12   9   7        149.57        217.96        29.73 o
  13   9   7          7.00          0.94        14.37 o
  14   9   7          2.40        -10.33        17.77 o
  15   9   7         41.17         40.65        24.60 o
 -17  10   7        134.15        102.63        29.44 o
 -16  10   7         60.20         58.66        31.23 o
 -15  10   7         58.33         68.99        27.49 o
 -14  10   7        152.56        112.92        24.27 o
 -13  10   7        386.94        452.21        57.35 o
 -12  10   7          2.28        -10.35        11.54 o
 -11  10   7        464.74        427.97        36.73 o
 -10  10   7          7.99         14.83        11.60 o
  -9  10   7       1130.96       1322.07        49.36 o
  -8  10   7        500.15        550.06        36.94 o
  -7  10   7        264.70        276.19        21.14 o
  -6  10   7        741.77        806.01        34.76 o
  -5  10   7        300.04        281.88        20.82 o
  -4  10   7        140.34        151.95        15.99 o
  -3  10   7       1419.66       1412.41        56.99 o
  -2  10   7          0.02         -7.19         5.60 o
  -1  10   7         20.77         31.88         8.88 o
   0  10   7       1224.51       1195.50        38.16 o
   1  10   7        611.23        595.57        33.73 o
   2  10   7       1643.90       1684.48        47.52 o
   3  10   7        593.99        565.58        34.49 o
   4  10   7        550.69        539.80        34.07 o
   5  10   7          9.63         25.43        10.02 o
   6  10   7         86.83         79.90        14.12 o
   7  10   7        841.93        851.18        44.24 o
   8  10   7        496.69        475.16        40.14 o
   9  10   7          0.94         -2.40        10.04 o
  10  10   7        132.12        188.90        25.94 o
  11  10   7         15.33          3.79        14.26 o
  12  10   7        152.74        156.00        26.00 o
  13  10   7        332.53        391.89        47.85 o
  14  10   7        114.70        202.47        57.17 o
 -17  11   7        100.76         64.31        40.49 o
 -16  11   7        170.90        185.27        41.42 o
 -15  11   7          0.04        -21.79        16.43 o
 -14  11   7        768.17        929.55        70.15 o
 -13  11   7        168.46        187.66        42.23 o
 -12  11   7       1065.57       1150.25        62.18 o
 -11  11   7         38.58         25.53        13.90 o
 -10  11   7          2.86         -1.02         9.39 o
  -9  11   7        356.65        378.60        31.91 o
  -8  11   7        386.27        356.22        48.94 o
  -7  11   7         24.59         13.79         7.62 o
  -6  11   7        335.54        285.23        23.07 o
  -5  11   7         12.54          9.14         7.47 o
  -4  11   7        975.19       1005.36        38.12 o
  -3  11   7        178.73        176.57        16.79 o
  -2  11   7        239.44        202.58        18.33 o
  -1  11   7        437.72        408.92        26.08 o
   0  11   7         12.12          6.71         6.96 o
   1  11   7        995.06        890.33        36.61 o
   2  11   7         45.09         49.31         9.75 o
   3  11   7        512.91        478.03        32.04 o
   4  11   7          0.35         -7.62         9.00 o
   5  11   7          7.23         14.08        12.39 o
   6  11   7          0.01         -0.81        10.80 o
   7  11   7        194.09        140.51        23.03 o
   8  11   7          2.80        -12.51        11.45 o
   9  11   7        490.62        575.72        46.40 o
  10  11   7          5.37         -8.56        18.30 o
  11  11   7        119.29         85.41        28.10 o
  12  11   7          7.22         -1.59        19.26 o
  13  11   7          0.98        -42.88        28.58 o
 -15  12   7         23.23         46.62        32.16 o
 -14  12   7         14.03        -15.10        21.71 o
 -13  12   7        147.38        140.25        27.81 o
 -12  12   7        166.29         75.71        23.47 o
 -11  12   7         25.48         33.41        15.41 o
 -10  12   7        468.77        471.04        35.15 o
  -9  12   7        105.01        102.40        19.52 o
  -8  12   7         81.52        102.65        18.32 o
  -7  12   7          2.13         -0.32         8.44 o
  -6  12   7         32.22         12.58        10.56 o
  -5  12   7        200.07        183.14        20.68 o
  -4  12   7          1.70          3.61         8.85 o
  -3  12   7         85.88         74.55        13.67 o
  -2  12   7         56.90         34.45        10.25 o
  -1  12   7        392.13        398.45        33.04 o
   0  12   7          1.36          1.20         7.90 o
   1  12   7        827.66        818.46        42.06 o
   2  12   7       1270.58       1239.24        57.45 o
   3  12   7       1252.00       1283.86        56.79 o
   4  12   7        378.48        256.32        33.01 o
   5  12   7         47.52         24.06        12.59 o
   6  12   7         80.20         28.15        14.16 o
   7  12   7         35.41         36.22        14.59 o
   8  12   7         43.27         65.55        16.63 o
   9  12   7        124.84        111.48        21.83 o
  10  12   7          0.49        -13.89        20.89 o
  11  12   7        114.45        146.43        48.58 o
  12  12   7         31.45         29.94        30.32 o
 -14  13   7        273.43        277.15        49.78 o
 -13  13   7          2.87         26.20        33.35 o
 -12  13   7          0.06         19.23        23.40 o
 -11  13   7        102.65        103.11        23.30 o
 -10  13   7        103.65        122.16        25.79 o
  -9  13   7        195.45        144.99        22.20 o
  -8  13   7         46.12         22.59        12.88 o
  -7  13   7         41.52         40.79        13.65 o
  -6  13   7         81.21         68.49        16.10 o
  -5  13   7         90.15         99.32        16.51 o
  -4  13   7         15.24         11.66        10.51 o
  -3  13   7        143.66        108.27        17.01 o
  -2  13   7          3.78         -0.48        10.19 o
  -1  13   7         14.15         -4.04        12.46 o
   0  13   7        513.69        424.98        32.54 o
   1  13   7          1.19         12.10        11.65 o
   2  13   7         80.02         70.45        17.53 o
   3  13   7          1.72          2.28        11.28 o
   4  13   7         77.86         47.16        15.17 o
   5  13   7          7.36          6.73        13.50 o
   6  13   7        105.07         97.91        30.26 o
   7  13   7        147.44        152.59        25.20 o
   8  13   7        624.62        586.88        48.19 o
   9  13   7         31.10         21.40        17.53 o
  10  13   7          1.37         -6.63        21.46 o
  11  13   7          3.45        -16.75        24.17 o
  12  13   7         82.04        104.81        64.31 o
 -13  14   7        302.17        344.76        57.65 o
 -12  14   7        277.71        355.85        55.96 o
 -11  14   7         20.78         44.78        22.57 o
 -10  14   7          0.41          7.05        24.75 o
  -9  14   7         77.62        115.36        21.12 o
  -8  14   7        162.00        157.32        24.05 o
  -7  14   7        216.32        169.44        23.99 o
  -6  14   7        192.11        166.78        21.20 o
  -5  14   7         83.01         65.25        15.61 o
  -4  14   7        164.51        133.77        29.57 o
  -3  14   7        722.40        812.88        47.37 o
  -2  14   7         32.67         24.22        10.38 o
  -1  14   7          3.47         17.24        10.58 o
   0  14   7       1257.18       1317.88        54.97 o
   1  14   7         42.18         21.47        16.19 o
   2  14   7        297.42        178.57        25.94 o
   3  14   7        957.61       1079.56        65.49 o
   4  14   7          9.85         24.19        14.54 o
   5  14   7         61.49         68.66        26.13 o
   6  14   7        181.49        236.69        29.89 o
   7  14   7        105.85         91.92        21.16 o
   8  14   7          0.27          9.27        15.46 o
   9  14   7          0.46          4.12        22.69 o
  10  14   7          5.33         50.02        45.26 o
  11  14   7         84.27         73.84        54.79 o
 -11  15   7        367.91        453.95        64.83 o
 -10  15   7         76.12         95.32        20.19 o
  -9  15   7         73.37         74.40        19.88 o
  -8  15   7         88.05        104.49        21.19 o
  -7  15   7        140.92        181.97        33.01 o
  -6  15   7        266.12        235.80        25.60 o
  -5  15   7         71.95         75.13        18.91 o
  -4  15   7        454.51        511.44        39.05 o
  -3  15   7         75.03         93.31        18.35 o
  -2  15   7        209.80        234.48        26.14 o
  -1  15   7         14.74          3.14        12.40 o
   0  15   7        301.00        327.63        30.25 o
   1  15   7          9.82        -11.05        12.03 o
   2  15   7        200.70        249.00        32.28 o
   3  15   7         70.23         38.80        16.42 o
   4  15   7        200.30        300.51        35.02 o
   5  15   7         24.79         70.47        19.30 o
   6  15   7        159.84        246.34        31.84 o
   7  15   7          0.52        -14.94        15.00 o
   8  15   7        198.50        222.98        32.22 o
   9  15   7          1.10         13.65        34.54 o
 -10  16   7         17.39         28.26        34.73 o
  -9  16   7          9.39          4.47        18.22 o
  -8  16   7         54.89          6.57        15.04 o
  -7  16   7          2.32         -7.48        14.24 o
  -6  16   7          1.01         -7.85        12.02 o
  -5  16   7         40.19         68.08        28.48 o
  -4  16   7         41.62         64.03        17.02 o
  -3  16   7         18.36          8.39        13.16 o
  -2  16   7         41.90         24.22        14.45 o
  -1  16   7         84.28         92.07        19.05 o
   0  16   7         55.94         71.46        17.14 o
   1  16   7         13.39         24.32        17.62 o
   2  16   7        113.48        118.47        24.89 o
   3  16   7        152.12        121.49        24.07 o
   4  16   7         68.21         67.44        19.60 o
   5  16   7         76.10         58.75        19.88 o
   6  16   7        159.10        127.05        25.93 o
   7  16   7         66.46        112.63        40.02 o
  -9  17   7        157.59        175.73        32.78 o
  -8  17   7         29.94         22.71        20.54 o
  -7  17   7          3.22        -18.01        14.78 o
  -6  17   7          0.30          4.17        15.82 o
  -5  17   7        100.44        113.84        21.34 o
  -4  17   7         86.41         83.48        20.02 o
  -3  17   7          7.09         11.61        15.12 o
  -2  17   7         15.10         17.36        12.88 o
  -1  17   7        503.50        672.71        47.16 o
   0  17   7         33.09         55.31        18.34 o
   1  17   7         29.87          2.23        16.42 o
   2  17   7         21.65         25.84        17.88 o
   3  17   7          1.62          1.47        17.61 o
   4  17   7         60.70        102.51        23.53 o
  -6  18   7        193.37        197.71        64.31 o
  -5  18   7         97.51        120.29        36.94 o
  -4  18   7        144.80        162.86        31.77 o
  -3  18   7          2.47         -4.03        18.48 o
  -2  18   7        133.34        120.75        49.02 o
  -1  18   7         40.56         33.41        23.35 o
   0  18   7        318.48        361.94        85.75 o
   1  18   7          0.20         14.29        45.26 o
 -19   0   8         16.42          7.30        30.97 o
 -18   0   8        779.22        787.06        81.05 o
 -17   0   8        345.95        312.41        55.98 o
 -16   0   8        148.55        117.40        29.44 o
 -15   0   8       1449.94       1378.52        85.19 o
 -14   0   8        404.72        359.93        36.31 o
 -13   0   8       2864.07       2984.31       135.39 o
 -12   0   8        118.66        165.09        34.42 o
 -11   0   8        421.40        340.38        32.47 o
 -10   0   8        357.41        375.74        32.78 o
  -9   0   8       1095.24       1030.05        46.76 o
  -8   0   8       2854.96       2539.37        81.59 o
  -7   0   8       4900.60       5135.04       112.53 o
  -6   0   8        716.57        637.68        24.43 o
  -5   0   8       2446.77       2254.14        57.69 o
  -4   0   8       2518.13       2543.87        63.58 o
  -3   0   8        142.51        145.66        15.41 o
  -2   0   8       2109.25       2211.25        50.98 o
  -1   0   8        261.00        290.26        19.97 o
   0   0   8        839.73        881.85        26.75 o
   1   0   8      28752.18      34478.56       637.11 o
   2   0   8        919.30       1041.60        29.98 o
   3   0   8       1487.44       1651.22        52.79 o
   4   0   8       6126.05       6917.83       146.97 o
   5   0   8        556.21        464.90        34.21 o
   6   0   8       1177.31        995.19        95.33 o
   7   0   8       7627.69       8244.57       212.42 o
   8   0   8       5652.77       5705.16       160.28 o
   9   0   8       1795.50       1792.47        73.29 o
  10   0   8         12.99         20.08        14.17 o
  11   0   8       1159.01       1134.07        62.54 o
  12   0   8        630.91        664.86        54.47 o
  13   0   8        517.09        552.58        50.74 o
  14   0   8         43.91         26.50        17.15 o
  15   0   8         16.39         18.95        18.55 o
  16   0   8         60.00         76.16        29.15 o
  17   0   8        559.80        671.72       114.34 o
 -20   1   8          5.57         -7.15        23.82 o
 -19   1   8        462.43        360.29        61.89 o
 -18   1   8          6.51         15.66        13.28 o
 -17   1   8        238.56        256.85        25.77 o
 -16   1   8         64.51         61.12        11.64 o
 -15   1   8          0.08         -4.57         6.43 o
 -14   1   8       1863.13       1828.02        49.54 o
 -13   1   8         86.41         47.48         9.78 o
 -12   1   8        459.74        400.27        23.89 o
 -11   1   8        254.35        249.73        20.52 o
 -10   1   8       1602.24       1684.17        79.81 o
  -9   1   8       3629.64       3569.99        82.43 o
  -8   1   8         22.08         36.46         8.27 o
  -7   1   8       2003.39       2146.51        39.42 o
  -6   1   8        381.99        414.10        15.33 o
  -5   1   8        225.71        216.83        10.74 o
  -4   1   8        951.19        802.59        19.26 o
  -3   1   8       1816.29       1917.62        34.37 o
  -2   1   8       1510.75       1589.47        29.91 o
  -1   1   8         60.79         74.78         6.27 o
   0   1   8       3938.92       4432.64        61.79 o
   1   1   8         82.66        103.74         6.86 o
   2   1   8       6304.74       7106.68        98.26 o
   3   1   8       1052.95       1097.75        25.11 o
   4   1   8          0.02         -2.30         3.39 o
   5   1   8         40.65         41.89         6.31 o
   6   1   8         11.40         29.21         7.85 o
   7   1   8          2.93          0.35         5.68 o
   8   1   8        448.01        379.08        24.68 o
   9   1   8          0.90         -5.55         6.76 o
  10   1   8        180.55        131.31        21.48 o
  11   1   8        149.49        150.73        17.43 o
  12   1   8         13.82         10.77        12.25 o
  13   1   8         23.40         11.85        10.98 o
  14   1   8          1.59         -6.99        11.36 o
  15   1   8        267.69        332.14        30.59 o
  16   1   8          2.88         17.65        20.96 o
 -20   2   8        111.12         85.75        45.26 o
 -19   2   8        312.02        243.92        29.77 o
 -18   2   8        148.49        149.91        24.92 o
 -17   2   8        182.22        193.37        22.71 o
 -16   2   8         31.76         38.65        12.63 o
 -15   2   8         92.58        103.48        15.10 o
 -14   2   8         38.88         35.49         9.45 o
 -13   2   8          4.48         -4.64         5.88 o
 -12   2   8        200.72        263.34        19.43 o
 -11   2   8        271.38        215.25        16.71 o
 -10   2   8        644.99        627.79        28.01 o
  -9   2   8       1180.79       1094.48        31.68 o
  -8   2   8        932.91        920.80        27.70 o
  -7   2   8        543.34        541.15        16.24 o
  -6   2   8         67.16         38.70         5.33 o
  -5   2   8         12.55         11.28         3.91 o
  -4   2   8         14.23         12.43         3.81 o
  -3   2   8        614.15        600.84        16.21 o
  -2   2   8        351.85        382.25        16.70 o
  -1   2   8        755.23        931.89        25.37 o
   0   2   8        378.51        364.23        13.51 o
   1   2   8        128.03        145.63         9.44 o
   2   2   8         81.27         97.09         7.37 o
   3   2   8         15.52         14.39         5.52 o
   4   2   8        667.27        631.95        22.30 o
   5   2   8        507.58        488.69        20.57 o
   6   2   8        924.75        927.93        32.30 o
   7   2   8        139.50        131.42        13.22 o
   8   2   8        108.41         86.08        12.16 o
   9   2   8          3.18         -4.01         7.94 o
  10   2   8         55.05         46.72        10.22 o
  11   2   8        942.63        924.65        42.45 o
  12   2   8        224.85        206.45        22.37 o
  13   2   8         68.74         49.19        13.77 o
  14   2   8          9.76        -11.39        10.34 o
  15   2   8         99.80        101.19        20.19 o
  16   2   8          5.39        -24.22        20.00 o
 -20   3   8        153.01        273.93        69.08 o
 -19   3   8          4.76          6.96        20.97 o
 -18   3   8        163.73        194.94        40.23 o
 -17   3   8         21.83         11.82        12.12 o
 -16   3   8         44.08         25.48        11.67 o
 -15   3   8        758.61        753.28        37.19 o
 -14   3   8         68.24         66.62        11.21 o
 -13   3   8        810.88        835.22        36.41 o
 -12   3   8         57.34         27.14         8.42 o
 -11   3   8          1.11         -4.42         5.54 o
 -10   3   8        429.00        392.10        23.25 o
  -9   3   8         21.89          6.76         5.62 o
  -8   3   8         84.53         59.64         7.30 o
  -7   3   8       1074.70       1219.11        26.19 o
  -6   3   8          2.35          4.17         3.59 o
  -5   3   8        351.30        351.15        16.13 o
  -4   3   8       1632.30       1725.36        32.33 o
  -3   3   8       2538.17       2816.49        46.08 o
  -2   3   8          0.58          1.92         2.64 o
  -1   3   8        266.67        260.44        14.28 o
   0   3   8        102.38        134.95         8.28 o
   1   3   8       1848.46       2044.53        38.72 o
   2   3   8         72.33         80.76         6.89 o
   3   3   8        251.98        277.62        18.96 o
   4   3   8         40.25         40.17         6.58 o
   5   3   8         57.31         40.92         7.13 o
   6   3   8        114.56        106.59        10.73 o
   7   3   8        833.82        809.00        39.90 o
   8   3   8         93.13         78.30        18.82 o
   9   3   8         22.62         15.20         8.11 o
  10   3   8        752.14        717.80        37.49 o
  11   3   8        680.69        684.37        37.86 o
  12   3   8        107.78         89.84        18.03 o
  13   3   8         46.28         18.08        12.60 o
  14   3   8         47.82         63.06        15.76 o
  15   3   8        173.49        207.80        28.19 o
  16   3   8         12.17          9.53        40.49 o
 -20   4   8          6.25         30.97        30.97 o
 -19   4   8         24.84         52.90        18.26 o
 -18   4   8        171.92        172.53        27.20 o
 -17   4   8        354.35        351.89        32.25 o
 -16   4   8         18.28         -3.35         9.09 o
 -15   4   8         35.26         29.80         9.95 o
 -14   4   8       1169.36       1058.99        38.68 o
 -13   4   8         35.95         29.69         9.19 o
 -12   4   8          5.09         -4.38         5.88 o
 -11   4   8         26.44         19.52         7.84 o
 -10   4   8        559.63        592.40        27.86 o
  -9   4   8       1023.38        975.74        31.07 o
  -8   4   8        229.08        222.44        14.00 o
  -7   4   8        604.72        598.74        20.87 o
  -6   4   8        563.73        571.76        18.15 o
  -5   4   8        117.07        123.63         8.71 o
  -4   4   8         62.97         43.79         5.48 o
  -3   4   8         32.75         15.96         3.82 o
  -2   4   8       2072.46       2109.40        43.99 o
  -1   4   8        351.95        396.63        18.54 o
   0   4   8        905.94        936.47        26.00 o
   1   4   8       6779.62       7354.84       109.15 o
   2   4   8        205.41        239.50        11.68 o
   3   4   8        501.22        492.82        21.07 o
   4   4   8        145.09        102.77         9.58 o
   5   4   8         74.53         89.04        10.16 o
   6   4   8        308.91        333.55        19.31 o
   7   4   8        318.51        299.80        20.82 o
   8   4   8       3998.24       4119.65        99.57 o
   9   4   8        240.48        210.73        21.68 o
  10   4   8        245.58        217.83        27.02 o
  11   4   8         34.96         38.19        12.68 o
  12   4   8          0.84         24.64        15.40 o
  13   4   8        144.49        155.58        21.15 o
  14   4   8          8.67         21.95        13.87 o
  15   4   8         35.55         51.76        18.40 o
  16   4   8        136.74        116.72        54.79 o
 -20   5   8          3.32          0.00        28.58 o
 -19   5   8         63.34         59.50        21.95 o
 -18   5   8         26.42         30.05        17.72 o
 -17   5   8         43.11         81.23        16.96 o
 -16   5   8         58.00         46.88        16.75 o
 -15   5   8         12.51         28.26        10.72 o
 -14   5   8        175.35        148.54        16.47 o
 -13   5   8        407.97        430.59        25.90 o
 -12   5   8       1399.15       1317.26        42.09 o
 -11   5   8         28.40         24.25         7.32 o
 -10   5   8        326.85        315.60        19.86 o
  -9   5   8        583.75        560.53        25.93 o
  -8   5   8        918.36        892.78        26.29 o
  -7   5   8       1199.89       1349.83        38.21 o
  -6   5   8       1339.56       1445.93        31.45 o
  -5   5   8        300.81        291.53        14.40 o
  -4   5   8         14.03         21.19         4.61 o
  -3   5   8        157.26        132.72         8.56 o
  -2   5   8       5020.61       5501.70        93.30 o
  -1   5   8        109.43         63.59         8.44 o
   0   5   8        122.01        144.72        11.29 o
   1   5   8         29.06         26.15         6.21 o
   2   5   8         45.50         50.53         9.14 o
   3   5   8       2374.94       2336.26        49.65 o
   4   5   8          0.93         12.05         6.11 o
   5   5   8        917.53        852.46        30.97 o
   6   5   8         19.17         29.54         7.99 o
   7   5   8         38.85         32.22         9.68 o
   8   5   8        565.55        511.18        33.47 o
   9   5   8         93.01         58.22        15.88 o
  10   5   8          0.77          2.84         9.81 o
  11   5   8        479.80        461.30        34.80 o
  12   5   8         35.63         45.57        14.33 o
  13   5   8         21.54         27.07        12.72 o
  14   5   8         79.29         82.25        17.92 o
  15   5   8         20.44         32.76        16.50 o
 -19   6   8          6.59         -7.15        35.73 o
 -18   6   8         86.24        116.81        22.43 o
 -17   6   8          0.75         11.17        13.65 o
 -16   6   8         42.11         63.45        15.43 o
 -15   6   8          5.40         -0.57        10.26 o
 -14   6   8          7.72          4.53         9.02 o
 -13   6   8        272.71        239.34        19.07 o
 -12   6   8        404.74        387.51        24.17 o
 -11   6   8          0.96          1.13         6.01 o
 -10   6   8        224.70        219.84        16.82 o
  -9   6   8         18.34         21.00         7.88 o
  -8   6   8        103.25         57.14         8.10 o
  -7   6   8         20.30         32.85         6.22 o
  -6   6   8       2216.59       2327.06        45.48 o
  -5   6   8          0.05          4.21         4.22 o
  -4   6   8        804.31        875.96        22.84 o
  -3   6   8        623.72        661.41        29.54 o
  -2   6   8         82.89         74.74         8.70 o
  -1   6   8        375.47        391.77        19.11 o
   0   6   8        208.49        179.00        12.94 o
   1   6   8        230.83        166.86        12.37 o
   2   6   8         11.21          9.69         5.14 o
   3   6   8         14.64          7.31         5.88 o
   4   6   8        976.10        972.02        32.49 o
   5   6   8        183.18        158.19        18.08 o
   6   6   8        443.27        422.58        25.12 o
   7   6   8       2419.26       2773.14        66.91 o
   8   6   8       1727.78       1811.92        58.00 o
   9   6   8        831.10        870.46        47.51 o
  10   6   8         27.20         22.17        11.14 o
  11   6   8        151.99        111.00        19.10 o
  12   6   8         35.46         17.63        11.97 o
  13   6   8          3.86          6.64        11.09 o
  14   6   8          9.90         -6.04        12.02 o
  15   6   8         17.62         36.92        24.07 o
 -19   7   8         24.73         16.67        35.73 o
 -18   7   8         23.34         24.51        18.14 o
 -17   7   8         23.35          4.09        16.68 o
 -16   7   8          0.02          5.47        14.69 o
 -15   7   8         98.91        109.49        21.55 o
 -14   7   8         24.69         23.39        12.57 o
 -13   7   8         86.67         49.55        13.27 o
 -12   7   8        759.41        751.66        42.56 o
 -11   7   8       1070.78       1147.62        45.22 o
 -10   7   8        839.65        780.31        59.65 o
  -9   7   8         35.45         39.29         8.40 o
  -8   7   8        174.86        171.99        15.98 o
  -7   7   8       2106.61       2226.18        49.60 o
  -6   7   8         28.77         33.96         7.85 o
  -5   7   8        375.17        362.68        22.11 o
  -4   7   8         26.77         34.64         7.69 o
  -3   7   8         62.16         36.97         9.93 o
  -2   7   8        817.62        834.74        25.91 o
  -1   7   8        128.54         98.55         9.81 o
   0   7   8          3.94         14.29         5.12 o
   1   7   8       1211.84       1339.70        34.12 o
   2   7   8        108.87        106.87        11.93 o
   3   7   8         29.39         17.58         9.05 o
   4   7   8        501.79        483.86        29.12 o
   5   7   8       1426.94       1387.97        41.74 o
   6   7   8        634.23        545.90        34.56 o
   7   7   8         30.23         43.18         9.53 o
   8   7   8       1283.34       1146.32        47.69 o
   9   7   8        757.96        688.33        40.99 o
  10   7   8         82.67         76.69        23.06 o
  11   7   8         45.47         47.09        13.87 o
  12   7   8          7.46         13.07        12.81 o
  13   7   8         12.96         24.46        18.17 o
  14   7   8         92.96         92.63        19.59 o
  15   7   8         24.49         42.64        19.71 o
 -18   8   8          0.38         -0.94        17.45 o
 -17   8   8        570.61        615.65        50.36 o
 -16   8   8         28.53         13.00        14.74 o
 -15   8   8        183.27        182.34        26.09 o
 -14   8   8       1443.40       1244.72        62.27 o
 -13   8   8        648.56        668.52        42.33 o
 -12   8   8        124.12        134.46        18.06 o
 -11   8   8        297.16        323.04        26.84 o
 -10   8   8       1351.56       1460.81        50.65 o
  -9   8   8        271.15        272.97        23.37 o
  -8   8   8        119.28         77.25        12.54 o
  -7   8   8        229.15        203.33        17.15 o
  -6   8   8        193.04        174.57        15.96 o
  -5   8   8        698.85        695.93        29.82 o
  -4   8   8        215.95        210.06        17.24 o
  -3   8   8         57.02         66.08        10.48 o
  -2   8   8        589.88        519.92        27.07 o
  -1   8   8        529.61        576.36        28.99 o
   0   8   8       1808.19       1966.35        50.73 o
   1   8   8        296.22        290.15        19.90 o
   2   8   8        168.21        138.86        13.54 o
   3   8   8       1338.97       1297.44        45.08 o
   4   8   8        307.15        247.47        21.47 o
   5   8   8       1138.38       1119.10        44.50 o
   6   8   8        171.85        169.37        16.34 o
   7   8   8        147.63        123.96        14.33 o
   8   8   8       2388.64       2454.84        71.72 o
   9   8   8        802.43        715.84        42.72 o
  10   8   8          1.85         23.19        10.98 o
  11   8   8          7.86         19.15        12.11 o
  12   8   8        108.50        129.24        20.35 o
  13   8   8          8.27          0.18        15.46 o
  14   8   8        226.33        301.17        44.74 o
  15   8   8         40.98        183.41        50.02 o
 -18   9   8         65.87         45.26        40.49 o
 -17   9   8         11.56         12.59        19.05 o
 -16   9   8         75.67         55.91        22.55 o
 -15   9   8          2.20         29.90        19.16 o
 -14   9   8        233.88        247.38        35.70 o
 -13   9   8        948.47        870.58        55.74 o
 -12   9   8        806.87        724.71        49.53 o
 -11   9   8         76.28         76.58        17.32 o
 -10   9   8          0.02          2.78        11.35 o
  -9   9   8        170.77        195.79        20.44 o
  -8   9   8         74.10         67.70        12.66 o
  -7   9   8        209.09        209.86        18.05 o
  -6   9   8       1192.28       1149.32        37.92 o
  -5   9   8         19.90         34.41         9.05 o
  -4   9   8         21.64         28.35         8.15 o
  -3   9   8        102.93         81.86        11.40 o
  -2   9   8       1612.63       1508.45        43.94 o
  -1   9   8         71.57         41.50        10.15 o
   0   9   8       1426.03       1312.20        40.33 o
   1   9   8         93.75         71.15        12.16 o
   2   9   8       1701.93       1738.76        53.09 o
   3   9   8        855.22        909.29        40.56 o
   4   9   8       1401.22       1426.57        49.81 o
   5   9   8          0.61          2.91         7.96 o
   6   9   8        183.00        201.09        22.29 o
   7   9   8        984.60       1065.96        45.84 o
   8   9   8          7.71          2.73        10.09 o
   9   9   8        791.45        707.60        65.32 o
  10   9   8        137.15        104.50        22.01 o
  11   9   8        380.49        358.13        58.79 o
  12   9   8          7.78         19.50        17.02 o
  13   9   8        111.06        114.07        22.48 o
  14   9   8          0.00         19.06        32.16 o
 -17  10   8          2.57          9.53        26.95 o
 -16  10   8        339.09        388.47        45.20 o
 -15  10   8        105.31        193.10        52.74 o
 -14  10   8        296.50        334.09        40.62 o
 -13  10   8        168.62        136.43        22.54 o
 -12  10   8        428.78        453.58        39.83 o
 -11  10   8        328.48        334.10        32.93 o
 -10  10   8        627.73        651.94        49.85 o
  -9  10   8         57.63         56.56        12.95 o
  -8  10   8          8.58         -1.70         8.88 o
  -7  10   8        289.01        270.83        21.45 o
  -6  10   8       1119.80       1267.30        41.73 o
  -5  10   8          2.56          4.81         6.74 o
  -4  10   8         10.09          9.93         9.35 o
  -3  10   8        704.67        718.11        34.75 o
  -2  10   8        350.05        342.38        26.99 o
  -1  10   8       1558.10       1573.59        46.24 o
   0  10   8        197.55        183.20        17.01 o
   1  10   8        319.50        286.33        21.76 o
   2  10   8         17.29         15.41        10.62 o
   3  10   8         31.75         31.80        10.93 o
   4  10   8         66.58         62.24        12.59 o
   5  10   8          0.14          7.13         8.96 o
   6  10   8          2.74         -6.20         8.04 o
   7  10   8        369.80        391.47        48.99 o
   8  10   8          2.28         -3.11        11.29 o
   9  10   8         84.43         97.15        21.01 o
  10  10   8         88.68         83.81        26.47 o
  11  10   8         48.63         38.71        17.81 o
  12  10   8         31.62         19.48        17.08 o
  13  10   8        324.64        411.10        59.28 o
 -16  11   8         13.58         24.67        25.10 o
 -15  11   8          7.75         23.62        24.66 o
 -14  11   8         20.79         60.20        20.96 o
 -13  11   8          9.02          0.99        15.39 o
 -12  11   8        100.05         98.39        20.75 o
 -11  11   8        284.48        270.62        29.67 o
 -10  11   8       1607.23       1635.13        65.06 o
  -9  11   8         83.28         67.91        13.94 o
  -8  11   8        269.00        279.71        25.68 o
  -7  11   8        297.75        261.66        24.29 o
  -6  11   8         10.18         32.04         9.60 o
  -5  11   8        750.03        774.43        37.75 o
  -4  11   8         51.75         42.57        12.47 o
  -3  11   8        387.54        328.23        23.79 o
  -2  11   8         78.38         52.37        10.67 o
  -1  11   8        199.65        161.32        18.19 o
   0  11   8        116.28         84.20        12.72 o
   1  11   8        682.74        683.66        33.48 o
   2  11   8         32.21         19.32         8.56 o
   3  11   8        403.39        351.55        27.71 o
   4  11   8         25.86         25.64        10.64 o
   5  11   8          8.40          7.37        10.74 o
   6  11   8          3.18          0.43         9.33 o
   7  11   8         39.04         36.66        16.37 o
   8  11   8        296.07        299.33        35.07 o
   9  11   8         29.01         67.04        23.46 o
  10  11   8          3.52         28.48        26.41 o
  11  11   8          0.20         11.12        18.34 o
  12  11   8        209.79        251.96        41.27 o
  13  11   8         18.71         69.08        54.79 o
 -16  12   8         24.53         76.22        45.26 o
 -15  12   8         15.25        -22.84        21.77 o
 -14  12   8        102.36         80.94        23.84 o
 -13  12   8          0.51         -6.77        16.93 o
 -12  12   8          0.70        -19.90        13.46 o
 -11  12   8          0.39         -8.88        15.47 o
 -10  12   8        189.21        169.65        26.97 o
  -9  12   8        115.47        125.27        18.70 o
  -8  12   8         12.33          6.09        10.26 o
  -7  12   8        280.25        201.96        22.22 o
  -6  12   8         93.36         80.56        13.54 o
  -5  12   8        712.97        632.54        39.31 o
  -4  12   8         30.00         23.15        10.73 o
  -3  12   8        630.80        648.40        39.50 o
  -2  12   8        167.25        166.65        19.76 o
  -1  12   8         48.76         51.11        12.38 o
   0  12   8         64.02         16.39        10.52 o
   1  12   8        495.76        526.85        35.34 o
   2  12   8        198.42        159.01        22.04 o
   3  12   8        277.39        329.69        33.69 o
   4  12   8        427.68        353.39        35.12 o
   5  12   8         50.48         19.96        15.82 o
   6  12   8         76.36         92.11        22.35 o
   7  12   8        739.94        829.92        56.83 o
   8  12   8       1159.08       1330.93        67.38 o
   9  12   8        120.45         83.72        31.36 o
  10  12   8         22.40         51.43        25.60 o
  11  12   8          4.06        -24.70        27.72 o
  12  12   8          4.47         52.40        47.64 o
 -14  13   8        137.05        170.38        41.71 o
 -13  13   8        251.17        377.68        58.09 o
 -12  13   8         25.27         31.28        21.97 o
 -11  13   8        462.46        537.80        53.07 o
 -10  13   8         17.16         15.57        18.67 o
  -9  13   8          7.85         23.99        12.29 o
  -8  13   8        206.78        200.52        26.24 o
  -7  13   8        306.67        291.37        32.32 o
  -6  13   8        264.89        199.54        28.40 o
  -5  13   8          0.34         10.08        10.59 o
  -4  13   8         27.04         23.80        11.22 o
  -3  13   8         86.62         96.91        17.23 o
  -2  13   8        553.88        497.77        37.87 o
  -1  13   8         19.35         17.45        10.76 o
   0  13   8        889.06       1049.41        48.56 o
   1  13   8        270.49        271.68        30.52 o
   2  13   8          4.97          1.58        18.57 o
   3  13   8        124.34         74.07        19.00 o
   4  13   8        164.07        118.97        21.28 o
   5  13   8         55.88         42.64        15.74 o
   6  13   8        283.95        306.71        34.72 o
   7  13   8        136.14        192.79        27.20 o
   8  13   8         51.47         20.62        28.54 o
   9  13   8        348.68        294.83        33.65 o
  10  13   8         20.76         -3.43        38.42 o
  11  13   8          6.00         26.20        47.64 o
 -13  14   8        122.79        169.12        59.55 o
 -12  14   8        344.22        472.80        63.15 o
 -11  14   8          2.70         26.17        21.90 o
 -10  14   8        270.78        259.88        34.95 o
  -9  14   8          9.40          6.94        13.80 o
  -8  14   8        112.90        110.14        21.62 o
  -7  14   8        530.74        645.41        52.26 o
  -6  14   8        305.42        363.68        32.04 o
  -5  14   8         60.79         59.25        14.20 o
  -4  14   8         49.65          8.93        11.53 o
  -3  14   8         57.76         47.73        13.56 o
  -2  14   8         11.07         16.31        11.89 o
  -1  14   8          0.26         -5.88        11.55 o
   0  14   8          0.02          5.08        10.96 o
   1  14   8         18.12         20.42        15.16 o
   2  14   8         52.17         31.08        15.85 o
   3  14   8         11.91          8.15        15.68 o
   4  14   8         15.32         -6.69        19.60 o
   5  14   8          0.12         -4.17        14.15 o
   6  14   8         20.17         26.82        18.91 o
   7  14   8          9.63         60.16        18.91 o
   8  14   8          3.66        -14.80        14.90 o
   9  14   8        123.56        108.52        27.87 o
  10  14   8         29.76        -26.20        52.40 o
 -11  15   8          2.70         -5.15        17.15 o
 -10  15   8          0.01        -32.99        16.50 o
  -9  15   8         22.18         -3.97        17.88 o
  -8  15   8        106.81        118.07        21.68 o
  -7  15   8        703.70        743.69        54.65 o
  -6  15   8        143.94        187.01        24.07 o
  -5  15   8         21.30         10.02        14.82 o
  -4  15   8         63.60         90.93        22.67 o
  -3  15   8          4.18          3.83        11.07 o
  -2  15   8        368.49        400.26        34.23 o
  -1  15   8          1.79        -17.08        10.66 o
   0  15   8          4.20          0.44        12.23 o
   1  15   8        173.38        129.53        25.42 o
   2  15   8          4.17         -8.85        12.46 o
   3  15   8         91.43        106.44        22.34 o
   4  15   8          1.40         27.89        18.32 o
   5  15   8         11.10         17.14        16.50 o
   6  15   8         64.01         77.09        22.10 o
   7  15   8        183.14        166.11        25.73 o
   8  15   8         10.73         10.72        42.88 o
   9  15   8         28.98         50.02        35.73 o
 -10  16   8         99.80         72.41        33.35 o
  -9  16   8        139.45        159.84        26.54 o
  -8  16   8          0.47         -6.59        14.41 o
  -7  16   8         14.03         10.28        14.74 o
  -6  16   8        203.73        243.78        30.52 o
  -5  16   8          0.46         -8.01        16.59 o
  -4  16   8         29.61         13.97        15.28 o
  -3  16   8         14.56         21.33        14.53 o
  -2  16   8          4.11         -3.82        12.54 o
  -1  16   8         95.06         50.07        15.69 o
   0  16   8          6.63          7.84        15.06 o
   1  16   8         29.46         13.08        14.07 o
   2  16   8          4.81         23.37        16.40 o
   3  16   8        114.90        168.32        27.55 o
   4  16   8         18.32          3.63        23.04 o
   5  16   8         30.29         25.90        17.97 o
   6  16   8        125.41        142.92        50.02 o
  -9  17   8        113.99         76.80        36.92 o
  -8  17   8         41.26         37.61        21.06 o
  -7  17   8         12.92         -7.70        21.32 o
  -6  17   8         41.37         62.12        19.07 o
  -5  17   8          9.35         20.40        15.17 o
  -4  17   8         53.54         43.22        26.00 o
  -3  17   8         22.86         38.94        19.93 o
  -2  17   8          4.17          7.72        14.22 o
  -1  17   8         53.07         77.29        18.24 o
   0  17   8         47.74         18.47        17.46 o
   1  17   8        122.74         71.37        19.00 o
   2  17   8         32.74         21.54        18.98 o
   3  17   8         69.65         85.02        30.18 o
  -5  18   8         81.39        178.65        59.55 o
  -4  18   8         29.62         24.39        23.35 o
  -3  18   8        164.79        131.22        44.07 o
  -2  18   8         48.92         55.02        41.49 o
  -1  18   8        282.98        192.94        66.70 o
 -19   1   9        796.92        896.82        70.14 o
 -18   1   9        205.02        179.43        26.45 o
 -17   1   9         31.83         26.52        11.70 o
 -16   1   9        120.00        141.42        16.80 o
 -15   1   9         96.70         88.76        13.17 o
 -14   1   9         58.83         50.27         9.92 o
 -13   1   9        225.43        190.54        17.25 o
 -12   1   9          3.28          3.80         6.59 o
 -11   1   9        246.59        203.57        16.46 o
 -10   1   9         44.48         34.68         7.61 o
  -9   1   9        356.08        293.08        18.50 o
  -8   1   9        808.39        798.90        30.62 o
  -7   1   9        724.90        889.08        23.88 o
  -6   1   9        358.79        352.38        14.85 o
  -5   1   9        117.28        110.93         8.11 o
  -4   1   9       1097.10       1091.85        24.20 o
  -3   1   9         27.52         32.85         5.07 o
  -2   1   9       4118.65       4854.81        72.15 o
  -1   1   9         11.82         21.08         4.59 o
   0   1   9       1866.31       2149.93        36.22 o
   1   1   9       1826.12       2141.96        37.75 o
   2   1   9        731.55        870.49        20.79 o
   3   1   9          7.98         18.46         4.27 o
   4   1   9         74.40         69.76         8.33 o
   5   1   9         39.75         16.28         6.67 o
   6   1   9       1919.66       1906.78        50.40 o
   7   1   9         18.28          8.63         7.60 o
   8   1   9        563.29        523.70        30.18 o
   9   1   9         84.47        103.44        13.89 o
  10   1   9          2.37         -8.09        10.65 o
  11   1   9         35.08         14.29         9.69 o
  12   1   9        279.76        227.08        22.78 o
  13   1   9         53.40         32.57        13.47 o
  14   1   9         11.39         14.15        13.02 o
  15   1   9         47.90         44.88        19.49 o
  16   1   9         47.92          0.00        35.73 o
 -20   2   9         44.78         -9.53        28.58 o
 -19   2   9        336.19        291.71        33.88 o
 -18   2   9        123.36        105.18        18.68 o
 -17   2   9          5.77          9.36        11.60 o
 -16   2   9          1.76         19.47         8.90 o
 -15   2   9         19.02         19.80         8.85 o
 -14   2   9        258.01        174.08        16.46 o
 -13   2   9        395.73        383.05        24.73 o
 -12   2   9          0.00          2.35         6.11 o
 -11   2   9        590.30        524.58        27.07 o
 -10   2   9       1504.26       1440.84        39.19 o
  -9   2   9        346.37        330.75        19.73 o
  -8   2   9        836.61        915.81        28.12 o
  -7   2   9         31.55         10.59         4.93 o
  -6   2   9       6487.05       6769.37        96.95 o
  -5   2   9          0.23         -1.82         2.92 o
  -4   2   9        628.97        668.24        18.26 o
  -3   2   9       1205.54       1338.26        27.71 o
  -2   2   9         28.06         26.32         4.94 o
  -1   2   9       1136.04       1331.24        27.34 o
   0   2   9        129.20        118.10         8.41 o
   1   2   9         30.10         28.07         5.92 o
   2   2   9        685.46        794.99        20.27 o
   3   2   9          5.99          6.01         3.99 o
   4   2   9        133.89        106.89        14.47 o
   5   2   9        179.73        192.30        15.10 o
   6   2   9        779.25        797.71        32.88 o
   7   2   9        483.56        481.69        27.59 o
   8   2   9          6.41         10.90         8.17 o
   9   2   9        411.90        362.36        25.44 o
  10   2   9         56.35         51.39        10.92 o
  11   2   9        120.06         95.08        14.36 o
  12   2   9         22.15          8.58        11.02 o
  13   2   9         59.55         92.12        16.39 o
  14   2   9         10.01         31.13        14.07 o
  15   2   9          2.82         17.85        14.68 o
  16   2   9          1.08         38.11        35.73 o
 -20   3   9        196.75        104.81        47.64 o
 -19   3   9         37.72         38.66        18.22 o
 -18   3   9        122.55         94.34        17.63 o
 -17   3   9        238.18        272.16        28.01 o
 -16   3   9         10.47         11.14         9.06 o
 -15   3   9          5.07         28.67         8.93 o
 -14   3   9        108.16         90.57        12.54 o
 -13   3   9         48.26         37.37         9.17 o
 -12   3   9          0.91          1.91         5.75 o
 -11   3   9        149.88        131.10        12.95 o
 -10   3   9        687.30        725.27        45.07 o
  -9   3   9        747.99        756.47        30.20 o
  -8   3   9        118.83        127.77        12.09 o
  -7   3   9       1993.76       2003.30        41.37 o
  -6   3   9          1.07          3.21         4.99 o
  -5   3   9        365.47        332.57        15.03 o
  -4   3   9        455.38        534.15        17.14 o
  -3   3   9         21.20         15.72         4.30 o
  -2   3   9        775.69        821.09        19.92 o
  -1   3   9        367.86        452.05        15.58 o
   0   3   9       1415.89       1618.41        35.24 o
   1   3   9        311.28        360.29        14.91 o
   2   3   9         39.12         50.08         6.07 o
   3   3   9       2188.61       2096.94        37.94 o
   4   3   9         85.92         99.29         9.95 o
   5   3   9        258.68        210.76        14.79 o
   6   3   9       3072.10       3046.44        69.88 o
   7   3   9       6382.17       6497.51       139.36 o
   8   3   9        635.25        511.45        33.55 o
   9   3   9        174.46        172.92        19.80 o
  10   3   9         68.13         63.56        14.07 o
  11   3   9        123.86        151.05        19.81 o
  12   3   9          5.81         -8.26         9.55 o
  13   3   9          3.43         13.46        12.98 o
  14   3   9          0.23        -24.26        12.13 o
  15   3   9          6.09         -8.89        14.93 o
 -20   4   9         36.52         92.90        35.73 o
 -19   4   9          9.00          8.91        14.78 o
 -18   4   9         81.65        131.56        20.50 o
 -17   4   9         53.32         57.79        14.39 o
 -16   4   9         30.72         38.31        13.16 o
 -15   4   9        128.86        153.31        16.30 o
 -14   4   9         14.28         26.25         9.03 o
 -13   4   9          1.06          9.91         7.80 o
 -12   4   9          0.36         -3.22         6.01 o
 -11   4   9         16.81         15.75         7.34 o
 -10   4   9        197.51        154.95        14.37 o
  -9   4   9         29.05         26.34         8.62 o
  -8   4   9        114.70         97.95        10.83 o
  -7   4   9        261.72        263.41        15.00 o
  -6   4   9        279.07        285.22        14.07 o
  -5   4   9          7.78          2.07         4.15 o
  -4   4   9         64.92         62.24         6.48 o
  -3   4   9        299.49        291.82        13.07 o
  -2   4   9         34.12         22.06         5.56 o
  -1   4   9       1466.44       1586.20        37.43 o
   0   4   9          9.89         11.20         5.04 o
   1   4   9        795.33        715.55        23.80 o
   2   4   9        116.93         97.29         9.66 o
   3   4   9         37.67         34.34         7.62 o
   4   4   9        132.10        134.32        13.44 o
   5   4   9        262.69        316.23        26.55 o
   6   4   9         33.54         35.60        10.02 o
   7   4   9         18.65          3.90        13.73 o
   8   4   9        249.84        202.69        21.28 o
   9   4   9          2.98          9.93         9.45 o
  10   4   9        188.36        177.83        21.52 o
  11   4   9         18.80         38.26        12.77 o
  12   4   9          0.71         19.11        11.91 o
  13   4   9         61.48         50.60        16.30 o
  14   4   9          6.72          3.04        11.66 o
  15   4   9         60.97         92.44        25.37 o
 -19   5   9         89.81        160.89        34.54 o
 -18   5   9          0.46         21.51        13.60 o
 -17   5   9          2.36          7.20        12.85 o
 -16   5   9         45.28         58.97        14.43 o
 -15   5   9          1.26          1.17         9.10 o
 -14   5   9         22.17         46.78        10.32 o
 -13   5   9        184.73        145.46        14.83 o
 -12   5   9       1268.05       1210.02        48.20 o
 -11   5   9        806.19        803.21        32.61 o
 -10   5   9        295.48        286.08        19.59 o
  -9   5   9        371.91        347.16        24.28 o
  -8   5   9         60.56         28.97         6.83 o
  -7   5   9        108.41         60.82        10.91 o
  -6   5   9          2.68          8.88         4.07 o
  -5   5   9         65.94         52.77         7.20 o
  -4   5   9       2187.96       2289.88        48.59 o
  -3   5   9        888.17        916.81        26.81 o
  -2   5   9       1726.56       1905.27        42.77 o
  -1   5   9        578.33        551.64        25.27 o
   0   5   9       1691.06       1888.18        42.46 o
   1   5   9       1520.83       1578.43        38.05 o
   2   5   9         66.09         52.82         7.87 o
   3   5   9       2317.31       2359.34        56.51 o
   4   5   9        252.70        257.21        18.67 o
   5   5   9        384.41        367.66        27.22 o
   6   5   9       1709.05       1593.52        45.73 o
   7   5   9       1631.34       1570.50        52.72 o
   8   5   9       2729.94       2884.39        79.89 o
   9   5   9        240.67        286.48        27.09 o
  10   5   9         39.03         19.29        10.75 o
  11   5   9         61.71         59.66        23.09 o
  12   5   9        318.73        353.54        35.81 o
  13   5   9        124.67         93.19        29.51 o
  14   5   9          7.85         10.79        13.00 o
  15   5   9          4.21         -0.92        19.87 o
 -19   6   9         88.11        133.39        45.26 o
 -18   6   9          6.22        -13.92        22.35 o
 -17   6   9         41.91        -12.34        15.82 o
 -16   6   9         23.47         -4.64        16.16 o
 -15   6   9        661.06        690.14        52.41 o
 -14   6   9       2185.46       2238.13        63.20 o
 -13   6   9        203.22        185.44        19.71 o
 -12   6   9        105.03        106.62        13.81 o
 -11   6   9         79.43         55.81         9.94 o
 -10   6   9         24.26         23.96         7.46 o
  -9   6   9         37.36         25.63         6.91 o
  -8   6   9       3107.27       3361.62        67.33 o
  -7   6   9       1347.51       1420.38        38.66 o
  -6   6   9        506.38        580.39        28.20 o
  -5   6   9         49.42         42.63         7.27 o
  -4   6   9        290.38        228.30        15.22 o
  -3   6   9        755.19        780.53        31.40 o
  -2   6   9        110.19        127.08        11.05 o
  -1   6   9       2745.85       2934.06        60.46 o
   0   6   9         96.58        124.68        12.83 o
   1   6   9         12.34         -0.24         6.27 o
   2   6   9        501.26        457.55        20.36 o
   3   6   9       2084.84       2185.12        54.23 o
   4   6   9        328.24        298.70        24.68 o
   5   6   9        630.66        601.33        37.99 o
   6   6   9        226.93        224.45        18.22 o
   7   6   9          4.42          1.94         7.81 o
   8   6   9         13.66         21.33        11.11 o
   9   6   9        317.17        265.87        25.31 o
  10   6   9         99.20         73.34        15.86 o
  11   6   9          6.21         19.66        11.75 o
  12   6   9         47.71         44.14        15.12 o
  13   6   9         18.57         17.85        21.79 o
  14   6   9         10.28         29.40        18.97 o
  15   6   9         49.82         71.03        30.97 o
 -19   7   9        113.00        200.27        42.93 o
 -18   7   9         46.53         55.68        33.01 o
 -17   7   9          3.58        -14.08        15.09 o
 -16   7   9          2.91          5.78        14.53 o
 -15   7   9          1.65          4.33        15.09 o
 -14   7   9        245.78        212.31        23.59 o
 -13   7   9         24.70          5.48        12.03 o
 -12   7   9        250.36        328.69        27.40 o
 -11   7   9          1.74         -0.36         8.20 o
 -10   7   9        566.77        547.95        39.34 o
  -9   7   9         72.05         52.51        12.39 o
  -8   7   9        506.44        541.89        32.87 o
  -7   7   9       1085.99       1079.00        39.99 o
  -6   7   9        632.60        648.24        29.33 o
  -5   7   9         15.80         14.93         7.72 o
  -4   7   9        195.89        212.00        17.21 o
  -3   7   9        154.32        125.58        12.84 o
  -2   7   9         83.82         92.36        10.34 o
  -1   7   9          0.25         -1.42         4.80 o
   0   7   9         42.57         32.61        11.71 o
   1   7   9        444.28        416.88        21.11 o
   2   7   9         18.70         13.29         6.87 o
   3   7   9        247.15        202.11        22.19 o
   4   7   9         30.81         40.94         9.65 o
   5   7   9       2855.64       2965.61        70.17 o
   6   7   9       1431.87       1458.04        70.27 o
   7   7   9       2348.05       2551.72        73.21 o
   8   7   9        340.20        338.39        28.93 o
   9   7   9         35.18         26.75        11.33 o
  10   7   9         38.43         29.58        12.94 o
  11   7   9         37.48         31.85        16.52 o
  12   7   9          7.43         14.69        16.40 o
  13   7   9          1.23         -4.78        13.90 o
  14   7   9         53.83         81.75        19.18 o
  15   7   9         20.26          9.30        27.39 o
 -18   8   9          0.80        -52.40        30.97 o
 -17   8   9         60.38         29.71        23.30 o
 -16   8   9        144.21         59.66        52.19 o
 -15   8   9        146.54        154.78        30.89 o
 -14   8   9        342.81        351.52        35.96 o
 -13   8   9          2.34         -8.96        11.24 o
 -12   8   9         12.56         14.81        11.58 o
 -11   8   9         48.05         41.98        14.04 o
 -10   8   9        409.97        400.28        34.16 o
  -9   8   9        156.62        146.70        20.97 o
  -8   8   9         61.28         62.96        13.20 o
  -7   8   9          1.28          6.95         7.76 o
  -6   8   9          6.48          6.03         6.76 o
  -5   8   9          7.52          1.52         6.63 o
  -4   8   9        668.67        654.96        32.14 o
  -3   8   9        223.57        214.75        17.83 o
  -2   8   9       2628.21       2507.04        60.80 o
  -1   8   9        165.57        165.48        15.68 o
   0   8   9        515.14        552.16        27.60 o
   1   8   9        287.20        276.75        20.06 o
   2   8   9        218.28        232.30        21.94 o
   3   8   9        256.45        172.04        19.00 o
   4   8   9        561.66        564.78        35.24 o
   5   8   9        386.97        391.97        28.88 o
   6   8   9         34.50         30.37        11.14 o
   7   8   9        451.56        413.89        30.61 o
   8   8   9         43.18         10.23        13.20 o
   9   8   9        221.97        167.91        24.69 o
  10   8   9          3.37          9.06        14.83 o
  11   8   9        175.42        211.42        30.74 o
  12   8   9         35.02         14.48        17.23 o
  13   8   9         23.05         34.51        23.04 o
  14   8   9          5.77         39.08        32.23 o
 -18   9   9          5.30        -19.06        40.49 o
 -17   9   9          4.31         40.49        30.88 o
 -16   9   9          4.28          2.86        18.76 o
 -15   9   9         30.16          6.18        28.41 o
 -14   9   9        270.27        241.42        30.04 o
 -13   9   9         80.71         78.28        24.41 o
 -12   9   9        804.37        918.50        66.01 o
 -11   9   9        398.93        402.02        35.74 o
 -10   9   9         51.26         48.06        15.13 o
  -9   9   9        212.22        190.51        23.51 o
  -8   9   9       2611.97       2875.11        85.96 o
  -7   9   9         34.43         36.44         9.84 o
  -6   9   9         43.27         40.11         9.82 o
  -5   9   9         14.94         15.16         7.49 o
  -4   9   9         54.06         40.54         9.27 o
  -3   9   9         92.69         85.03        11.66 o
  -2   9   9        309.16        349.56        23.68 o
  -1   9   9         37.32         53.21        14.62 o
   0   9   9       1074.99       1123.50        55.82 o
   1   9   9        321.05        318.15        22.49 o
   2   9   9        162.81        119.20        15.63 o
   3   9   9         20.95         28.40         9.45 o
   4   9   9          0.15         -5.06         9.26 o
   5   9   9        575.53        494.93        32.95 o
   6   9   9         13.20         19.29        14.27 o
   7   9   9       1069.16       1138.23        49.10 o
   8   9   9        111.24         84.73        18.98 o
   9   9   9        157.15        146.87        28.30 o
  10   9   9         22.35         19.27        15.12 o
  11   9   9         71.61        106.37        21.12 o
  12   9   9          3.76         -5.92        16.06 o
  13   9   9          5.45        -36.00        19.71 o
 -17  10   9         11.48         -9.78        22.00 o
 -16  10   9          3.80         20.64        19.25 o
 -15  10   9        377.99        432.87        47.05 o
 -14  10   9        257.12        246.77        36.75 o
 -13  10   9        393.03        461.54        41.80 o
 -12  10   9        333.86        306.84        31.85 o
 -11  10   9          3.73         -7.51        11.82 o
 -10  10   9        558.90        516.30        41.86 o
  -9  10   9         31.36         28.55        11.42 o
  -8  10   9        417.39        414.82        31.64 o
  -7  10   9       1166.52       1203.04        47.05 o
  -6  10   9        124.15        116.00        15.23 o
  -5  10   9         10.20          5.60         8.47 o
  -4  10   9          8.71          9.55         7.97 o
  -3  10   9        431.21        396.64        25.52 o
  -2  10   9         38.99         40.40         9.16 o
  -1  10   9        499.38        497.62        29.17 o
   0  10   9        150.73        147.84        18.46 o
   1  10   9        171.29        165.32        16.91 o
   2  10   9        385.91        328.17        29.01 o
   3  10   9       1426.98       1363.48        49.75 o
   4  10   9        105.26         83.56        15.06 o
   5  10   9        151.25        117.38        24.23 o
   6  10   9         17.22          7.88        10.14 o
   7  10   9        372.38        421.98        33.13 o
   8  10   9         14.86        -12.00        13.67 o
   9  10   9        285.70        237.95        40.91 o
  10  10   9          1.18        -16.28        24.64 o
  11  10   9         77.86         97.67        21.06 o
  12  10   9          0.35         -3.80        16.00 o
  13  10   9          6.74         18.78        38.11 o
 -16  11   9        211.80        234.61        82.18 o
 -15  11   9         30.89        -21.49        18.64 o
 -14  11   9        171.93        149.40        33.53 o
 -13  11   9         43.13         57.38        18.62 o
 -12  11   9         53.86         60.31        18.14 o
 -11  11   9        155.17        157.62        24.80 o
 -10  11   9          1.74         21.91        13.50 o
  -9  11   9         15.87          1.96        12.19 o
  -8  11   9       1401.54       1386.10        98.83 o
  -7  11   9         29.70         26.53        10.04 o
  -6  11   9        267.02        225.83        20.35 o
  -5  11   9        688.80        685.42        36.53 o
  -4  11   9          4.24        -12.52         7.21 o
  -3  11   9          2.81        -10.01         7.53 o
  -2  11   9         11.59         14.79         7.72 o
  -1  11   9        117.61         89.75        13.12 o
   0  11   9        104.69         87.02        19.17 o
   1  11   9         22.80         16.38        10.61 o
   2  11   9         63.51        113.76        16.69 o
   3  11   9        214.94        168.22        26.53 o
   4  11   9        117.72        100.63        15.72 o
   5  11   9         16.74         14.43        11.11 o
   6  11   9       1601.28       1749.98        63.06 o
   7  11   9        131.09        149.57        26.77 o
   8  11   9          1.43          5.26        14.91 o
   9  11   9        199.14        191.15        34.16 o
  10  11   9        396.72        448.70        55.94 o
  11  11   9         59.95         83.14        26.88 o
  12  11   9         28.82         26.20        50.02 o
 -16  12   9         33.31         66.70        45.26 o
 -15  12   9         26.99         22.28        27.32 o
 -14  12   9         12.28         18.60        29.65 o
 -13  12   9        156.54        204.35        31.63 o
 -12  12   9         30.26         29.03        14.90 o
 -11  12   9        226.26        213.86        27.85 o
 -10  12   9        159.57        139.19        25.83 o
  -9  12   9        402.33        336.31        29.19 o
  -8  12   9          6.12          9.02        15.43 o
  -7  12   9          2.37        -15.14        12.71 o
  -6  12   9         26.30         31.79        12.07 o
  -5  12   9         46.03         48.22        11.08 o
  -4  12   9       1379.50       1428.82        47.20 o
  -3  12   9          7.54          2.64         9.76 o
  -2  12   9       2102.13       2113.40        59.99 o
  -1  12   9        108.54        117.30        17.68 o
   0  12   9        580.73        455.15        33.28 o
   1  12   9       1048.09        916.06        60.85 o
   2  12   9         16.19         30.15        12.29 o
   3  12   9         64.73         38.76        14.46 o
   4  12   9        569.18        560.91        65.32 o
   5  12   9        129.10         70.82        20.19 o
   6  12   9        130.83        115.76        22.66 o
   7  12   9        360.12        312.89        35.81 o
   8  12   9        114.33        100.90        22.56 o
   9  12   9          1.77          7.94        19.33 o
  10  12   9          9.66        -34.19        32.37 o
  11  12   9         27.58         16.67        50.02 o
 -13  13   9         53.03         83.97        32.56 o
 -12  13   9         18.93         37.16        23.24 o
 -11  13   9          0.64         -4.13        16.00 o
 -10  13   9         78.01         61.10        26.19 o
  -9  13   9        117.75        121.15        21.42 o
  -8  13   9         95.71         83.44        18.38 o
  -7  13   9        311.13        310.10        33.34 o
  -6  13   9         23.21         10.54        11.22 o
  -5  13   9         24.17         24.00        12.17 o
  -4  13   9         96.06         94.31        17.79 o
  -3  13   9        129.07        118.86        19.27 o
  -2  13   9         32.07         27.16        19.20 o
  -1  13   9          2.38          3.24        10.02 o
   0  13   9       1061.39       1057.67        51.95 o
   1  13   9          4.86         10.89        12.60 o
   2  13   9        220.75        188.37        25.62 o
   3  13   9         94.27        103.15        27.16 o
   4  13   9        274.37        245.63        31.02 o
   5  13   9         14.04         26.49        15.16 o
   6  13   9         50.74         49.96        16.85 o
   7  13   9        200.06        185.81        30.94 o
   8  13   9        238.44        260.50        40.57 o
   9  13   9         28.47         59.57        28.08 o
  10  13   9         50.98        116.72        61.93 o
 -12  14   9        331.13        365.35        44.87 o
 -11  14   9          8.64         16.37        20.79 o
 -10  14   9          3.88        -27.09        28.84 o
  -9  14   9        292.37        332.82        35.64 o
  -8  14   9         52.24         20.75        15.19 o
  -7  14   9        649.43        730.35        52.61 o
  -6  14   9         73.74         78.95        19.25 o
  -5  14   9          0.41         -3.90        13.19 o
  -4  14   9         13.83          9.60        11.93 o
  -3  14   9         34.73         56.74        15.65 o
  -2  14   9        112.84        124.03        20.33 o
  -1  14   9         33.08          1.77        17.21 o
   0  14   9          8.20          9.32        15.41 o
   1  14   9        295.23        273.88        31.40 o
   2  14   9          0.00        -11.93        23.38 o
   3  14   9        148.42        159.82        25.94 o
   4  14   9        513.91        512.80        71.51 o
   5  14   9          2.18         -7.20        14.56 o
   6  14   9         56.98         84.98        21.51 o
   7  14   9          6.45         -3.38        15.43 o
   8  14   9         40.66         76.28        19.93 o
 -11  15   9          8.18        -24.14        24.60 o
 -10  15   9          4.08        -12.11        19.60 o
  -9  15   9        169.26        184.10        27.85 o
  -8  15   9        327.53        273.68        33.79 o
  -7  15   9         90.58         64.42        18.90 o
  -6  15   9        314.61        258.15        46.41 o
  -5  15   9         55.58         51.71        15.60 o
  -4  15   9         19.90         22.97        14.22 o
  -3  15   9        411.25        408.44        34.71 o
  -2  15   9         43.73         48.88        15.40 o
  -1  15   9        275.18        254.86        33.11 o
   0  15   9        140.16        167.93        25.88 o
   1  15   9        103.76         94.20        21.12 o
   2  15   9        145.09        115.82        24.24 o
   3  15   9         19.23         -1.74        17.19 o
   4  15   9        112.77        134.25        27.19 o
   5  15   9          6.93          6.47        19.94 o
   6  15   9        348.69        387.69        57.59 o
   7  15   9         25.91         66.70        35.73 o
   8  15   9          0.05         26.20        33.35 o
 -10  16   9         23.41         57.17        35.73 o
  -9  16   9         16.50         27.37        21.34 o
  -8  16   9          0.08        -24.38        19.60 o
  -7  16   9          1.85          2.72        14.90 o
  -6  16   9         30.48         20.63        15.93 o
  -5  16   9        189.79        161.88        23.57 o
  -4  16   9         67.21         76.44        19.55 o
  -3  16   9         14.32         -6.87        12.86 o
  -2  16   9        105.02        108.05        20.11 o
  -1  16   9         47.69         67.28        19.06 o
   0  16   9          2.01         22.73        16.16 o
   1  16   9        144.60        197.84        30.56 o
   2  16   9          4.22          0.06        20.95 o
   3  16   9          0.00         -0.80        15.37 o
   4  16   9         22.59         37.74        24.41 o
   5  16   9         37.08         38.11        35.73 o
  -8  17   9         38.71        -45.26        30.97 o
  -7  17   9         27.32         47.64        38.11 o
  -6  17   9         43.71        100.28        23.04 o
  -5  17   9        383.73        536.34        48.13 o
  -4  17   9          5.07         20.34        17.26 o
  -3  17   9         63.66         59.51        26.44 o
  -2  17   9         36.04         72.43        18.11 o
  -1  17   9          5.36        -20.68        15.09 o
   0  17   9        479.60        446.37        44.04 o
   1  17   9          0.71         -9.31        27.75 o
  -4  18   9         10.80          4.76        42.88 o
  -3  18   9        111.29        173.86        41.69 o
 -19   0  10        129.98        130.72        33.04 o
 -18   0  10        157.97        139.02        35.25 o
 -17   0  10        271.44        220.76        28.19 o
 -16   0  10          4.57          8.70        19.94 o
 -15   0  10        423.84        384.70        51.35 o
 -14   0  10         74.47         54.96        20.73 o
 -13   0  10         98.54         89.36        18.55 o
 -12   0  10       3196.57       3426.61       112.31 o
 -11   0  10       1396.13       1463.28        63.27 o
 -10   0  10        299.48        240.31        27.44 o
  -9   0  10          1.77         21.19         9.09 o
  -8   0  10       2998.11       2890.24       145.62 o
  -7   0  10        562.19        567.78        44.56 o
  -6   0  10        151.67        164.35        15.87 o
  -5   0  10        822.89        767.78        55.76 o
  -4   0  10        661.52        574.33        25.41 o
  -3   0  10       3742.11       4553.74        94.09 o
  -2   0  10       1584.89       1548.87        42.10 o
  -1   0  10        774.61        990.23        31.78 o
   0   0  10          5.82          5.49         5.16 o
   1   0  10         70.21         47.07         7.51 o
   2   0  10         11.59          9.55         6.43 o
   3   0  10       3529.26       3394.62        85.56 o
   4   0  10       1014.41        910.51        72.00 o
   5   0  10       2189.24       2181.33        78.09 o
   6   0  10        180.95        139.30        27.22 o
   7   0  10       6790.87       6721.99       272.86 o
   8   0  10         19.22          5.24        13.36 o
   9   0  10        135.01        119.17        22.07 o
  10   0  10          0.07        -17.48        12.94 o
  11   0  10        838.21        628.81        57.82 o
  12   0  10        192.28        152.11        40.90 o
  13   0  10        136.01        154.49        27.65 o
  14   0  10        107.11         83.37        28.49 o
  15   0  10         23.13        102.43        45.26 o
 -19   1  10         78.81         64.02        23.81 o
 -18   1  10         30.11         -2.11        12.88 o
 -17   1  10        239.80        215.06        21.33 o
 -16   1  10         21.61         27.11        10.42 o
 -15   1  10         78.00         67.87        12.11 o
 -14   1  10        440.17        378.31        25.55 o
 -13   1  10        113.85         91.17        12.79 o
 -12   1  10          7.54          9.33         6.93 o
 -11   1  10        273.58        195.25        16.38 o
 -10   1  10       1818.59       1832.07        46.54 o
  -9   1  10        182.74        150.92        13.48 o
  -8   1  10       2052.58       2127.24        49.04 o
  -7   1  10        396.21        439.35        25.35 o
  -6   1  10        235.73        210.02        12.10 o
  -5   1  10         42.10         41.14         5.87 o
  -4   1  10        934.63        946.45        23.27 o
  -3   1  10        112.33        117.36        11.30 o
  -2   1  10       3614.10       4191.12        69.30 o
  -1   1  10        244.39        254.59        12.35 o
   0   1  10        799.83        772.22        20.59 o
   1   1  10         50.84         52.05         6.36 o
   2   1  10          7.97          6.17         4.26 o
   3   1  10        210.70        227.66        11.97 o
   4   1  10        449.09        494.60        31.49 o
   5   1  10          7.68          5.33         6.45 o
   6   1  10         16.32         22.70         7.22 o
   7   1  10       1557.95       1458.10        45.17 o
   8   1  10       2505.65       2430.09        64.02 o
   9   1  10        164.37        120.62        17.40 o
  10   1  10        148.65        145.05        18.03 o
  11   1  10          1.75         11.79        13.57 o
  12   1  10         31.93         15.00        18.65 o
  13   1  10          1.09        -17.98        12.66 o
  14   1  10         30.93         30.53        16.24 o
  15   1  10          4.65         27.26        20.54 o
 -19   2  10         38.71         31.09        23.38 o
 -18   2  10         44.39         46.93        16.35 o
 -17   2  10          0.49          1.21         9.27 o
 -16   2  10         27.03         15.56         9.41 o
 -15   2  10        354.78        358.18        31.07 o
 -14   2  10         42.56         56.17        10.80 o
 -13   2  10        953.61        984.18        40.70 o
 -12   2  10        600.60        532.78        28.88 o
 -11   2  10        245.02        191.43        16.24 o
 -10   2  10         80.62         90.61        11.66 o
  -9   2  10        190.44        150.71        13.67 o
  -8   2  10          7.63          3.78         5.06 o
  -7   2  10        684.83        698.25        24.34 o
  -6   2  10          3.24          4.09         3.85 o
  -5   2  10        173.59        199.34        11.64 o
  -4   2  10         64.40         52.05         6.49 o
  -3   2  10        564.97        572.95        19.06 o
  -2   2  10          4.14         10.71         4.34 o
  -1   2  10         95.17         73.23         7.27 o
   0   2  10       1762.08       1918.36        36.43 o
   1   2  10        491.63        498.49        18.17 o
   2   2  10       1640.84       1778.44        34.66 o
   3   2  10        500.52        478.71        19.41 o
   4   2  10          5.99         -0.59         4.80 o
   5   2  10        334.96        303.55        22.88 o
   6   2  10          3.26          2.56         7.54 o
   7   2  10        920.27        840.73        41.64 o
   8   2  10         32.99         37.91        11.66 o
   9   2  10        202.80        183.36        21.23 o
  10   2  10        172.25        139.35        18.89 o
  11   2  10         46.98         39.99        13.85 o
  12   2  10          5.68          7.79        11.13 o
  13   2  10         66.13         85.63        17.92 o
  14   2  10          7.44        -23.46        11.90 o
  15   2  10         23.79         -1.77        20.54 o
 -19   3  10        155.75        115.81        23.72 o
 -18   3  10        109.60        116.59        20.01 o
 -17   3  10          0.50         -5.08        11.94 o
 -16   3  10          0.02        -11.05         8.94 o
 -15   3  10         32.48         13.79        11.00 o
 -14   3  10         90.10         70.46        12.21 o
 -13   3  10        180.04        176.92        17.12 o
 -12   3  10          7.65          5.97         6.20 o
 -11   3  10        138.42         90.98        11.28 o
 -10   3  10        364.83        362.49        22.32 o
  -9   3  10         39.35         37.28         7.49 o
  -8   3  10       1356.11       1421.49        37.87 o
  -7   3  10        591.01        573.82        22.13 o
  -6   3  10         69.39         63.12         7.38 o
  -5   3  10          0.01          1.78         4.61 o
  -4   3  10        253.13        234.34        12.67 o
  -3   3  10          9.10          8.81         4.01 o
  -2   3  10       1851.46       1976.29        37.16 o
  -1   3  10        251.76        290.17        17.02 o
   0   3  10         17.41         11.53         5.62 o
   1   3  10        132.42        129.40        11.37 o
   2   3  10          5.09          9.13         5.76 o
   3   3  10          2.24         15.88         5.75 o
   4   3  10        246.89        259.42        22.19 o
   5   3  10        544.91        528.77        32.24 o
   6   3  10         16.09         19.86         9.07 o
   7   3  10       6541.22       6856.35       147.15 o
   8   3  10        472.84        466.46        33.23 o
   9   3  10       1274.37       1216.82        50.70 o
  10   3  10         64.02         20.57        15.63 o
  11   3  10          2.49         11.37        11.20 o
  12   3  10         83.48         60.11        16.95 o
  13   3  10         52.14         86.65        18.90 o
  14   3  10        152.56        236.49        28.59 o
  15   3  10          0.60         -3.57        20.38 o
 -20   4  10        115.82        152.45        57.17 o
 -19   4  10         15.42         -5.34        14.85 o
 -18   4  10         50.16         49.31        16.74 o
 -17   4  10          7.51          9.95        11.75 o
 -16   4  10          2.15        -11.75         8.95 o
 -15   4  10         34.87         23.47         9.24 o
 -14   4  10        699.28        679.01        36.27 o
 -13   4  10        552.40        527.54        29.74 o
 -12   4  10          0.75          9.54         7.50 o
 -11   4  10        139.38        131.53        13.79 o
 -10   4  10        607.81        543.21        27.65 o
  -9   4  10        143.97        118.79        12.69 o
  -8   4  10        684.42        658.14        28.09 o
  -7   4  10        201.89        222.84        14.22 o
  -6   4  10        788.29        800.69        22.89 o
  -5   4  10        363.25        395.96        16.54 o
  -4   4  10        315.97        308.22        17.68 o
  -3   4  10        443.60        432.07        21.31 o
  -2   4  10        450.78        442.47        21.50 o
  -1   4  10       3085.14       3718.20        70.49 o
   0   4  10       2321.33       2672.61        55.50 o
   1   4  10         10.15         11.78         5.38 o
   2   4  10        967.85        898.51        40.95 o
   3   4  10        180.91        168.89        14.72 o
   4   4  10         21.54         18.56         8.70 o
   5   4  10        521.35        479.43        26.88 o
   6   4  10        670.14        646.82        37.38 o
   7   4  10       1563.75       1381.21        62.21 o
   8   4  10          3.58         -4.31         9.07 o
   9   4  10        304.05        288.63        26.33 o
  10   4  10        216.54        144.63        20.26 o
  11   4  10          3.09         -1.37        10.94 o
  12   4  10        200.30        185.75        24.90 o
  13   4  10        292.99        331.56        32.59 o
  14   4  10         89.24        107.10        23.11 o
  15   4  10         32.12         99.70        34.89 o
 -19   5  10          6.84         -7.80        17.15 o
 -18   5  10         11.25          7.09        13.38 o
 -17   5  10          2.92         -0.39        12.16 o
 -16   5  10         92.01        102.98        15.45 o
 -15   5  10          0.06         -7.63         8.65 o
 -14   5  10         12.25         15.39         8.91 o
 -13   5  10          0.73         -0.36         7.03 o
 -12   5  10        157.62        161.96        15.84 o
 -11   5  10         38.98         42.16         9.63 o
 -10   5  10        831.01        725.78        31.19 o
  -9   5  10        350.48        346.49        21.42 o
  -8   5  10         83.98         77.26        12.16 o
  -7   5  10       1108.27       1089.09        32.20 o
  -6   5  10        951.00       1001.92        27.72 o
  -5   5  10        169.33        131.93        11.77 o
  -4   5  10          0.25         -6.09         4.94 o
  -3   5  10         91.68        101.29        10.48 o
  -2   5  10        121.10        101.68        10.37 o
  -1   5  10        225.33        157.38        14.38 o
   0   5  10         80.70         87.20        10.33 o
   1   5  10        536.12        537.60        22.76 o
   2   5  10        436.33        402.83        23.79 o
   3   5  10         67.69         86.57        11.28 o
   4   5  10         28.85         24.40         8.22 o
   5   5  10         16.74         25.78         9.05 o
   6   5  10        124.28        103.47        15.60 o
   7   5  10       3433.52       3532.89        91.70 o
   8   5  10       1537.65       1478.92        53.80 o
   9   5  10          4.25         -4.74        12.86 o
  10   5  10          1.42         -4.28        10.34 o
  11   5  10         45.30         58.90        14.57 o
  12   5  10        305.55        296.05        40.32 o
  13   5  10          0.95         25.52        16.37 o
  14   5  10         56.36         74.60        19.48 o
  15   5  10          0.23        -66.70        33.35 o
 -19   6  10         15.63          0.85        26.07 o
 -18   6  10          2.91        -13.16        17.53 o
 -17   6  10          0.25         37.49        17.54 o
 -16   6  10         93.54         79.89        20.22 o
 -15   6  10          9.53         11.45         9.95 o
 -14   6  10         35.19         56.79        13.03 o
 -13   6  10          4.46          6.68         8.49 o
 -12   6  10        141.55        136.64        15.45 o
 -11   6  10          0.53         -2.31         7.63 o
 -10   6  10        619.77        577.05        31.63 o
  -9   6  10         71.86         61.34        10.92 o
  -8   6  10       1051.31       1081.90        39.97 o
  -7   6  10       1791.81       2001.58        55.22 o
  -6   6  10         45.55         48.87         8.16 o
  -5   6  10        152.85        157.35        13.23 o
  -4   6  10          9.91         15.05         6.46 o
  -3   6  10       1072.60        998.90        30.06 o
  -2   6  10         69.46         53.86         8.39 o
  -1   6  10        338.73        352.12        19.85 o
   0   6  10        270.99        335.99        19.27 o
   1   6  10        133.22        125.50        11.72 o
   2   6  10        299.80        301.64        20.64 o
   3   6  10       2793.88       2868.99        66.81 o
   4   6  10       3308.65       3480.72        84.09 o
   5   6  10         39.30         46.22        10.67 o
   6   6  10        332.42        308.66        28.74 o
   7   6  10        128.12        101.02        17.59 o
   8   6  10         78.85         70.70        20.63 o
   9   6  10         11.49         22.13        11.96 o
  10   6  10        410.54        439.53        34.64 o
  11   6  10          0.04          0.03        11.28 o
  12   6  10          1.29        -13.31        12.51 o
  13   6  10          0.00         -0.70        14.22 o
  14   6  10        350.26        441.59        43.16 o
 -19   7  10         33.57         73.84        45.26 o
 -18   7  10          8.77         12.17        22.32 o
 -17   7  10         18.40          6.74        18.30 o
 -16   7  10        575.10        599.27        57.16 o
 -15   7  10        313.46        281.36        32.44 o
 -14   7  10         36.24          7.35        12.46 o
 -13   7  10         97.98         85.95        18.33 o
 -12   7  10         30.61         13.77        11.37 o
 -11   7  10       1609.68       1669.11        64.70 o
 -10   7  10        230.11        193.37        23.64 o
  -9   7  10          0.10        -10.49         8.24 o
  -8   7  10         43.92         46.08        10.71 o
  -7   7  10          0.09         14.29         7.56 o
  -6   7  10         22.31         23.00         7.48 o
  -5   7  10        269.79        236.46        18.40 o
  -4   7  10         78.56         83.78        11.18 o
  -3   7  10         21.14         12.38         7.36 o
  -2   7  10        169.03        112.65        12.63 o
  -1   7  10        209.78        177.15        15.66 o
   0   7  10         65.55         61.61         8.64 o
   1   7  10          0.28         11.30         6.22 o
   2   7  10        428.10        439.01        25.94 o
   3   7  10          9.74         14.16         7.11 o
   4   7  10          1.27          3.91         7.05 o
   5   7  10       2914.48       2953.16        71.17 o
   6   7  10        622.99        626.95        33.44 o
   7   7  10       1001.57        927.81        45.81 o
   8   7  10        250.51        283.00        27.31 o
   9   7  10          1.43          7.91        11.50 o
  10   7  10        208.70        177.45        23.06 o
  11   7  10         38.11         50.11        15.93 o
  12   7  10        137.77        198.79        24.79 o
  13   7  10        129.11        186.17        39.34 o
  14   7  10        121.28        124.63        29.58 o
 -18   8  10          8.73        -42.88        35.73 o
 -17   8  10         10.36         22.70        19.50 o
 -16   8  10         42.21         31.29        20.89 o
 -15   8  10         12.26         -2.48        15.30 o
 -14   8  10        880.94        873.84        57.19 o
 -13   8  10       1154.83       1143.30        65.69 o
 -12   8  10          2.05          5.32        10.80 o
 -11   8  10        363.75        343.08        33.60 o
 -10   8  10        239.26        247.12        44.86 o
  -9   8  10        137.15        125.38        31.97 o
  -8   8  10         15.83          9.49         9.45 o
  -7   8  10        449.79        435.98        29.70 o
  -6   8  10         38.03         34.81         8.56 o
  -5   8  10        155.92        160.97        16.33 o
  -4   8  10         84.35         96.19        12.26 o
  -3   8  10        354.03        321.74        22.14 o
  -2   8  10        169.79        137.20        14.48 o
  -1   8  10         18.02         48.48         9.15 o
   0   8  10       1968.72       2044.19        54.10 o
   1   8  10       2044.07       1969.06        58.37 o
   2   8  10         63.58         47.64        10.67 o
   3   8  10         44.97         24.52         9.27 o
   4   8  10         34.08         33.24        10.26 o
   5   8  10       2975.66       3111.44        84.29 o
   6   8  10       1430.92       1469.30        53.32 o
   7   8  10        691.25        612.28        46.30 o
   8   8  10        252.88        253.82        30.79 o
   9   8  10          0.03        -21.56        12.84 o
  10   8  10        113.69         77.60        20.58 o
  11   8  10          0.01          2.97        15.09 o
  12   8  10          6.40        -16.94        15.44 o
  13   8  10         62.27        110.75        23.86 o
 -17   9  10        107.49        176.03       113.15 o
 -16   9  10        165.65        209.95        33.43 o
 -15   9  10        483.51        559.18        54.78 o
 -14   9  10          0.05        -14.98        14.22 o
 -13   9  10        399.43        347.48        35.06 o
 -12   9  10        232.17        225.68        29.91 o
 -11   9  10        290.89        316.62        36.05 o
 -10   9  10        425.98        382.61        36.87 o
  -9   9  10        356.43        337.09        32.06 o
  -8   9  10        474.62        440.95        31.49 o
  -7   9  10         48.89         32.67        16.74 o
  -6   9  10        228.33        225.92        20.36 o
  -5   9  10        141.29        126.47        16.33 o
  -4   9  10         24.42         19.58        10.48 o
  -3   9  10          1.55         -3.52         6.75 o
  -2   9  10        336.43        261.13        20.44 o
  -1   9  10          0.52          3.20         6.87 o
   0   9  10        296.95        294.02        21.79 o
   1   9  10        403.13        386.09        28.58 o
   2   9  10        151.20        119.38        16.99 o
   3   9  10        487.95        422.74        43.24 o
   4   9  10         22.76         10.38        10.12 o
   5   9  10          0.93        -11.75         8.52 o
   6   9  10          9.04         16.59        11.65 o
   7   9  10       2164.69       2209.57        81.27 o
   8   9  10        808.81        783.68        58.10 o
   9   9  10        211.00        198.19        27.77 o
  10   9  10         51.94         53.64        18.61 o
  11   9  10         42.41          9.60        15.48 o
  12   9  10         31.82         -6.68        17.02 o
  13   9  10          0.37         27.43        29.78 o
 -16  10  10         13.76         61.74        23.73 o
 -15  10  10        157.65        175.16        40.16 o
 -14  10  10          4.89          8.71        17.24 o
 -13  10  10        488.47        547.97        45.58 o
 -12  10  10         76.51         92.86        20.74 o
 -11  10  10        588.48        519.90        43.35 o
 -10  10  10         16.56         -2.38        12.83 o
  -9  10  10          3.82          9.30        11.08 o
  -8  10  10        376.46        361.63        29.10 o
  -7  10  10        486.42        531.46        35.92 o
  -6  10  10         62.74         41.68        12.43 o
  -5  10  10        516.97        483.57        29.07 o
  -4  10  10        182.41        184.02        17.76 o
  -3  10  10        542.68        500.26        32.49 o
  -2  10  10        291.43        372.19        27.34 o
  -1  10  10         17.18          4.68         7.72 o
   0  10  10        387.60        362.17        24.79 o
   1  10  10       2468.88       2831.53        87.11 o
   2  10  10        214.41        168.36        19.67 o
   3  10  10        429.73        393.36        30.71 o
   4  10  10         80.19        100.83        19.61 o
   5  10  10        164.43        115.05        24.84 o
   6  10  10        174.78        158.88        20.54 o
   7  10  10        239.74        237.11        31.66 o
   8  10  10        414.66        426.02        40.38 o
   9  10  10        179.25        192.85        28.48 o
  10  10  10          0.07         24.71        16.11 o
  11  10  10         41.09         52.41        19.47 o
  12  10  10         10.88         16.67        23.44 o
 -16  11  10         48.06         19.06        33.35 o
 -15  11  10         82.68         17.16        19.68 o
 -14  11  10          7.21         25.27        16.95 o
 -13  11  10        634.22        692.81        52.95 o
 -12  11  10         13.72         36.21        16.86 o
 -11  11  10         31.59         50.33        18.25 o
 -10  11  10        316.80        304.35        32.54 o
  -9  11  10        213.25        202.67        27.22 o
  -8  11  10        228.77        200.98        22.33 o
  -7  11  10         85.99         68.17        15.34 o
  -6  11  10         57.63         63.01        13.32 o
  -5  11  10        305.05        285.83        23.41 o
  -4  11  10         17.54         26.12        10.09 o
  -3  11  10        151.01        157.19        17.19 o
  -2  11  10          4.33          8.56         8.53 o
  -1  11  10         12.48          4.85         8.88 o
   0  11  10        144.94        126.94        15.51 o
   1  11  10        143.99        152.51        19.04 o
   2  11  10          1.52         -8.26         8.40 o
   3  11  10        487.22        482.18        34.91 o
   4  11  10         50.68         43.28        12.77 o
   5  11  10         69.96         51.58        14.56 o
   6  11  10        374.21        376.34        32.35 o
   7  11  10        661.20        636.13        61.44 o
   8  11  10        148.36        170.59        27.36 o
   9  11  10          7.24         -7.01        14.75 o
  10  11  10         14.40         36.40        26.55 o
  11  11  10          1.51          4.76        47.64 o
 -15  12  10         16.43          4.76        33.35 o
 -14  12  10        111.89        131.69        28.79 o
 -13  12  10         63.11         55.64        19.40 o
 -12  12  10        505.35        483.12        44.46 o
 -11  12  10         10.25        -23.73        12.69 o
 -10  12  10        160.28        158.90        51.92 o
  -9  12  10        452.18        465.95        39.63 o
  -8  12  10          7.89         -5.33        10.56 o
  -7  12  10        868.99        802.86        46.56 o
  -6  12  10        151.18        162.64        19.71 o
  -5  12  10          0.68          1.51         9.90 o
  -4  12  10        337.90        253.89        22.65 o
  -3  12  10          1.63          4.90         8.43 o
  -2  12  10          4.60          9.74         9.44 o
  -1  12  10        210.49        192.88        20.33 o
   0  12  10       1219.74       1079.44        70.94 o
   1  12  10          3.99         11.20        12.26 o
   2  12  10          3.39         -1.02        12.03 o
   3  12  10        219.13        206.56        27.06 o
   4  12  10         23.62         37.09        15.17 o
   5  12  10         38.00         19.80        15.64 o
   6  12  10        308.41        293.60        35.53 o
   7  12  10        269.28        192.35        56.39 o
   8  12  10          0.26          4.20        18.40 o
   9  12  10         19.48         25.41        23.38 o
  10  12  10        410.27        812.26       133.39 o
 -13  13  10         63.93         81.62        24.11 o
 -12  13  10        302.60        290.61        70.74 o
 -11  13  10          2.98        -15.92        15.32 o
 -10  13  10          0.22          5.59        19.45 o
  -9  13  10        376.15        432.73        47.01 o
  -8  13  10        298.42        272.31        31.94 o
  -7  13  10         10.74          3.16        12.72 o
  -6  13  10        420.07        446.93        39.75 o
  -5  13  10         52.28         42.46        12.97 o
  -4  13  10          5.92         17.97        11.56 o
  -3  13  10         16.77         28.81        11.25 o
  -2  13  10          0.00          3.24        10.77 o
  -1  13  10        359.31        323.38        29.75 o
   0  13  10        104.66         99.14        20.69 o
   1  13  10        196.87        226.08        34.04 o
   2  13  10         91.66        107.34        29.52 o
   3  13  10         75.16         23.28        14.16 o
   4  13  10         11.41        -13.98        14.24 o
   5  13  10          5.59         15.09        13.04 o
   6  13  10          0.83          4.04        14.93 o
   7  13  10         87.92         67.44        20.25 o
   8  13  10         78.30         50.87        25.19 o
   9  13  10        153.68        269.17        78.61 o
 -12  14  10          4.59         33.19        26.07 o
 -11  14  10        209.03        293.99        41.21 o
 -10  14  10         32.40         55.51        29.59 o
  -9  14  10          0.26          1.57        25.63 o
  -8  14  10          1.11          6.99        15.31 o
  -7  14  10          0.49         -8.33        11.80 o
  -6  14  10         58.77         63.43        17.19 o
  -5  14  10         65.03         78.31        18.44 o
  -4  14  10        139.71        103.89        18.40 o
  -3  14  10        181.42        202.44        25.81 o
  -2  14  10         16.93         17.99        12.23 o
  -1  14  10        106.89         75.12        18.89 o
   0  14  10         23.37         36.80        15.13 o
   1  14  10        101.66         88.26        21.97 o
   2  14  10          5.34         12.56        11.70 o
   3  14  10          4.68         -6.07        14.33 o
   4  14  10          2.03          4.27        14.68 o
   5  14  10          0.75         -1.63        14.07 o
   6  14  10         33.72         39.68        34.62 o
   7  14  10        252.21        304.32        37.42 o
 -12  15  10         32.84         71.46        40.49 o
 -11  15  10        347.25        445.43        80.99 o
 -10  15  10        165.76        167.95        32.17 o
  -9  15  10        164.32        191.96        31.65 o
  -8  15  10          0.08         -7.74        14.40 o
  -7  15  10         77.60        158.37        27.17 o
  -6  15  10         38.13         53.69        19.02 o
  -5  15  10        173.18        107.60        20.34 o
  -4  15  10         18.78         40.06        16.35 o
  -3  15  10          3.59          5.69        11.86 o
  -2  15  10         10.81          4.00        11.81 o
  -1  15  10        252.44        249.12        31.91 o
   0  15  10          9.85        -24.65        26.13 o
   1  15  10         28.62         17.70        17.02 o
   2  15  10         20.90        -23.85        11.92 o
   3  15  10         23.23         23.39        16.37 o
   4  15  10          0.01         -7.11        14.28 o
   5  15  10          0.03         -7.92        17.02 o
   6  15  10         34.02         16.67        35.73 o
   7  15  10         50.95         23.82        33.35 o
  -9  16  10          2.38        -19.06        30.97 o
  -8  16  10         44.29         87.92        26.19 o
  -7  16  10        125.44        145.34        25.12 o
  -6  16  10        188.55        231.22        31.89 o
  -5  16  10         13.83         29.51        17.43 o
  -4  16  10         93.31         83.70        20.47 o
  -3  16  10         22.23         20.90        22.21 o
  -2  16  10         19.26          2.57        14.44 o
  -1  16  10         30.32         20.49        15.19 o
   0  16  10         99.28         78.14        21.19 o
   1  16  10          5.73         27.76        16.07 o
   2  16  10        157.60        150.09        25.79 o
   3  16  10         86.49         74.48        23.05 o
   4  16  10          0.05        -42.88        28.58 o
  -7  17  10          1.13         19.06        33.35 o
  -6  17  10        187.56        245.35        64.31 o
  -5  17  10         23.30         11.91        23.58 o
  -4  17  10        305.66        329.17        43.07 o
  -3  17  10        125.12        160.82        36.78 o
  -2  17  10         47.94         33.35        35.73 o
  -1  17  10         31.90          7.15        35.73 o
   0  17  10         54.04         50.02        42.88 o
 -19   1  11        157.94        207.15        28.62 o
 -18   1  11         75.04         70.50        13.88 o
 -17   1  11        142.99        111.40        16.84 o
 -16   1  11          0.08          2.56         8.89 o
 -15   1  11         89.71         95.22        14.42 o
 -14   1  11        153.22        129.80        15.53 o
 -13   1  11         94.09         96.31        16.61 o
 -12   1  11         87.53         87.62        12.67 o
 -11   1  11         41.86         28.39         8.24 o
 -10   1  11        944.79        923.73        34.35 o
  -9   1  11       1120.09       1080.79        33.63 o
  -8   1  11        560.45        551.02        26.62 o
  -7   1  11        519.48        526.99        24.93 o
  -6   1  11         12.47         14.15         4.74 o
  -5   1  11        264.05        233.61        12.98 o
  -4   1  11       1174.14       1191.51        27.59 o
  -3   1  11         55.47         69.76         7.78 o
  -2   1  11       1794.85       1987.51        36.47 o
  -1   1  11       6966.22       8411.99       111.93 o
   0   1  11         77.89         77.30         7.23 o
   1   1  11          5.69         -2.80         3.99 o
   2   1  11        692.74        758.29        21.95 o
   3   1  11         18.31          8.28         6.46 o
   4   1  11        240.48        220.90        27.78 o
   5   1  11        418.57        430.50        29.05 o
   6   1  11        748.67        617.64        37.61 o
   7   1  11       1187.40       1076.00        47.48 o
   8   1  11        519.77        452.75        33.15 o
   9   1  11        138.11         69.81        15.65 o
  10   1  11          0.99          1.48        11.36 o
  11   1  11         17.07          7.51        11.34 o
  12   1  11        243.43        244.09        27.31 o
  13   1  11        103.69        162.18        25.40 o
  14   1  11         67.37         91.02        21.72 o
  15   1  11         46.97         15.16        26.85 o
 -19   2  11        198.77        204.71        25.15 o
 -18   2  11         55.36         91.94        21.34 o
 -17   2  11        459.46        407.39        28.64 o
 -16   2  11         59.03         34.96        13.29 o
 -15   2  11        114.52         87.96        14.04 o
 -14   2  11          3.10        -13.68         8.08 o
 -13   2  11          5.21          0.43         7.88 o
 -12   2  11        426.50        344.19        23.08 o
 -11   2  11        270.71        217.23        17.74 o
 -10   2  11       4621.73       4877.01        92.94 o
  -9   2  11         25.95          2.06         5.95 o
  -8   2  11        424.49        443.40        23.62 o
  -7   2  11          0.55          6.67         5.86 o
  -6   2  11         10.10          6.82         4.51 o
  -5   2  11        630.00        603.57        21.65 o
  -4   2  11        866.18        788.83        22.15 o
  -3   2  11       2448.53       2545.45        46.08 o
  -2   2  11       1492.44       1746.90        35.20 o
  -1   2  11        718.39        710.84        23.34 o
   0   2  11         34.87         37.68         7.58 o
   1   2  11       1067.72        964.45        33.63 o
   2   2  11       1067.50       1096.77        28.42 o
   3   2  11        424.17        436.76        24.46 o
   4   2  11       4721.65       4831.91       109.25 o
   5   2  11        905.42        938.01        44.36 o
   6   2  11       6054.94       6701.43       145.01 o
   7   2  11       1225.30       1144.06        56.29 o
   8   2  11       1189.99       1116.48        51.55 o
   9   2  11        209.46        202.48        23.58 o
  10   2  11        576.06        479.45        37.70 o
  11   2  11         52.57         54.59        15.56 o
  12   2  11          5.61         19.79        14.50 o
  13   2  11        700.44        835.48        53.53 o
  14   2  11         71.15         74.22        21.67 o
  15   2  11        105.96        155.39        38.91 o
 -19   3  11        362.22        366.28        45.73 o
 -18   3  11          0.12         -3.53        13.71 o
 -17   3  11          2.70          1.16        10.22 o
 -16   3  11         34.84         56.87        11.94 o
 -15   3  11         77.26         93.93        13.76 o
 -14   3  11          0.79         -3.73         8.06 o
 -13   3  11       1478.52       1430.89        53.72 o
 -12   3  11         35.46         22.43         8.39 o
 -11   3  11       3040.17       3186.83        70.04 o
 -10   3  11        102.03        119.53        13.06 o
  -9   3  11        417.19        418.14        23.29 o
  -8   3  11       2148.92       2338.16        53.54 o
  -7   3  11        189.70        157.09        12.37 o
  -6   3  11        229.35        232.74        13.52 o
  -5   3  11       1294.05       1247.38        30.97 o
  -4   3  11         12.60         14.99         5.39 o
  -3   3  11        506.80        486.91        21.73 o
  -2   3  11         18.28         22.57         5.75 o
  -1   3  11         67.51         97.05        10.60 o
   0   3  11        621.16        609.39        25.28 o
   1   3  11        107.17         90.85        12.15 o
   2   3  11         90.49         87.95         8.81 o
   3   3  11       2542.42       2492.35        61.90 o
   4   3  11        643.22        701.02        31.26 o
   5   3  11        410.93        411.53        29.31 o
   6   3  11        122.77        107.25        15.81 o
   7   3  11         16.57          3.72        10.43 o
   8   3  11          0.26         11.81        10.11 o
   9   3  11        428.94        420.47        58.72 o
  10   3  11          0.31          5.98        10.58 o
  11   3  11         76.57         81.85        17.58 o
  12   3  11        343.88        383.53        34.20 o
  13   3  11         51.16         79.81        19.41 o
  14   3  11          0.22          9.04        22.00 o
 -19   4  11          1.67         -2.66        17.45 o
 -18   4  11         31.01         33.95        21.85 o
 -17   4  11         46.09         61.07        14.92 o
 -16   4  11          3.43        -11.57        10.12 o
 -15   4  11         36.12         21.35         9.73 o
 -14   4  11        208.79        215.58        21.19 o
 -13   4  11        219.25        180.26        17.73 o
 -12   4  11        112.83        123.79        14.58 o
 -11   4  11        144.27        137.46        14.70 o
 -10   4  11        983.71       1006.53        36.11 o
  -9   4  11        277.61        240.35        17.90 o
  -8   4  11        124.94         88.38        12.22 o
  -7   4  11          0.65          2.96         5.47 o
  -6   4  11        221.15        198.95        13.79 o
  -5   4  11          1.30         -2.01         4.70 o
  -4   4  11       1759.99       1802.90        42.96 o
  -3   4  11        693.07        653.73        26.83 o
  -2   4  11        128.84        123.66        11.43 o
  -1   4  11        193.99        156.46        13.35 o
   0   4  11         42.09         29.15         7.12 o
   1   4  11       1139.61       1166.80        35.35 o
   2   4  11        337.95        314.02        21.09 o
   3   4  11         17.18          7.78         7.01 o
   4   4  11         58.84         66.47        11.72 o
   5   4  11       1580.25       1566.80        52.77 o
   6   4  11        818.53        803.63        43.60 o
   7   4  11         19.71         14.63         9.39 o
   8   4  11         78.41         96.23        17.24 o
   9   4  11        159.87        165.38        21.64 o
  10   4  11         26.44         39.96        13.72 o
  11   4  11          7.54          7.06        12.90 o
  12   4  11          0.59         -9.34        12.26 o
  13   4  11         19.76         24.58        14.71 o
  14   4  11         48.96         52.03        27.85 o
 -19   5  11         68.57         83.76        39.30 o
 -18   5  11        145.10        152.61        26.41 o
 -17   5  11        109.87        143.36        29.25 o
 -16   5  11        105.89         75.11        14.19 o
 -15   5  11        438.41        469.09        30.56 o
 -14   5  11        102.97        105.94        15.07 o
 -13   5  11         10.55         -5.82         7.55 o
 -12   5  11        116.14         85.68        14.06 o
 -11   5  11          3.76         -3.64         7.27 o
 -10   5  11          2.61         -3.10         6.45 o
  -9   5  11        696.36        659.84        34.35 o
  -8   5  11       1116.92       1117.54        38.14 o
  -7   5  11        398.24        383.36        22.29 o
  -6   5  11        119.73        116.41        10.92 o
  -5   5  11       3915.42       4330.76        81.67 o
  -4   5  11        452.25        452.03        23.00 o
  -3   5  11         34.59         31.31         7.11 o
  -2   5  11          4.88         -3.05         5.44 o
  -1   5  11       1798.56       2024.66        47.27 o
   0   5  11         30.20         30.76         7.68 o
   1   5  11        407.50        434.38        22.68 o
   2   5  11        548.58        558.50        28.93 o
   3   5  11        273.98        232.19        20.42 o
   4   5  11         47.34         39.50         9.51 o
   5   5  11       1616.07       1592.70        61.13 o
   6   5  11        991.58        972.90        46.71 o
   7   5  11         77.96         89.85        16.72 o
   8   5  11         89.08        106.28        18.08 o
   9   5  11        161.26        172.60        21.27 o
  10   5  11         17.12         12.11        16.89 o
  11   5  11        210.12        228.40        39.09 o
  12   5  11        190.91        220.01        33.91 o
  13   5  11         56.39         47.33        27.16 o
  14   5  11        333.60        518.01        48.84 o
 -19   6  11        293.68        276.31        66.70 o
 -18   6  11          2.01          6.37        18.11 o
 -17   6  11        735.31        863.06        80.66 o
 -16   6  11          5.37          8.25        12.38 o
 -15   6  11          9.85         11.25        13.18 o
 -14   6  11         27.93         28.92        12.78 o
 -13   6  11         17.38         10.38        17.24 o
 -12   6  11       1302.69       1253.49        55.56 o
 -11   6  11        371.30        322.47        28.06 o
 -10   6  11         57.94         73.31        12.13 o
  -9   6  11        151.26        126.17        15.62 o
  -8   6  11          3.37          0.77         7.36 o
  -7   6  11         10.58         13.82         7.56 o
  -6   6  11        264.45        222.10        16.36 o
  -5   6  11        310.93        303.92        18.64 o
  -4   6  11         35.06         30.46         7.49 o
  -3   6  11       1919.79       2048.90        48.32 o
  -2   6  11         28.33         25.03         6.95 o
  -1   6  11          0.49          1.86         5.28 o
   0   6  11          0.23         -3.68         5.03 o
   1   6  11       1879.30       1739.75        67.08 o
   2   6  11        483.22        469.67        27.16 o
   3   6  11        371.16        373.54        26.47 o
   4   6  11       1571.19       1520.67        45.62 o
   5   6  11        764.96        716.87        34.62 o
   6   6  11       7112.26       7649.63       163.31 o
   7   6  11        991.52        883.02        50.90 o
   8   6  11        105.22         69.01        14.92 o
   9   6  11        248.48        190.66        26.30 o
  10   6  11        610.04        626.41        42.67 o
  11   6  11          0.89          5.71        12.43 o
  12   6  11        159.27        211.75        26.40 o
  13   6  11        432.25        498.90        40.92 o
  14   6  11          9.10         80.99        50.02 o
 -18   7  11         51.38         66.70        42.88 o
 -17   7  11        156.31        208.05        31.73 o
 -16   7  11         47.71         28.08        22.35 o
 -15   7  11          5.72          1.52        12.94 o
 -14   7  11        144.49        199.38        27.60 o
 -13   7  11        144.23        153.63        23.18 o
 -12   7  11        276.40        235.95        28.06 o
 -11   7  11         25.87         29.63        13.14 o
 -10   7  11        194.27        167.39        26.88 o
  -9   7  11        333.22        292.81        29.24 o
  -8   7  11          0.63          7.35         9.08 o
  -7   7  11        514.69        505.07        40.50 o
  -6   7  11        403.28        388.34        24.33 o
  -5   7  11          3.60          4.73         6.48 o
  -4   7  11          2.60         -2.84         5.93 o
  -3   7  11        985.94       1088.18        36.45 o
  -2   7  11         14.53         19.92        11.67 o
  -1   7  11       1504.55       1649.91        47.28 o
   0   7  11         44.22         44.46         9.03 o
   1   7  11       2194.90       2259.79        73.36 o
   2   7  11        342.19        308.57        21.83 o
   3   7  11       1319.58       1469.70        44.90 o
   4   7  11        480.37        478.23        28.56 o
   5   7  11        335.88        304.18        23.45 o
   6   7  11        197.26        208.18        21.26 o
   7   7  11        342.36        305.00        27.13 o
   8   7  11         47.21         16.18        13.15 o
   9   7  11          3.51        -19.49        10.52 o
  10   7  11         14.68          8.94        17.45 o
  11   7  11          6.77         18.06        13.80 o
  12   7  11        262.72        367.14        34.39 o
  13   7  11          6.03        -20.46        17.30 o
 -17   8  11          6.36         -5.56        17.88 o
 -16   8  11         82.44         88.44        25.49 o
 -15   8  11         36.26         20.08        15.14 o
 -14   8  11        254.33        233.00        28.94 o
 -13   8  11        227.54        185.58        28.19 o
 -12   8  11         92.63        132.41        21.51 o
 -11   8  11          1.28          2.32        10.88 o
 -10   8  11        140.01        156.22        22.89 o
  -9   8  11        541.77        569.89        42.65 o
  -8   8  11          8.81         10.11        10.83 o
  -7   8  11         19.77         10.24         8.08 o
  -6   8  11         26.59         14.47        10.70 o
  -5   8  11        756.80        769.83        36.63 o
  -4   8  11       1506.56       1570.80        50.80 o
  -3   8  11        106.81        111.04        13.85 o
  -2   8  11          8.92         -3.60         6.85 o
  -1   8  11        127.48        148.44        15.91 o
   0   8  11        231.14        218.72        18.62 o
   1   8  11        118.78        117.01        15.84 o
   2   8  11         22.17          9.09         8.26 o
   3   8  11        421.55        467.18        32.61 o
   4   8  11        295.78        305.12        27.00 o
   5   8  11         67.76         64.24        15.01 o
   6   8  11        208.54        214.43        26.41 o
   7   8  11        549.22        585.15        46.02 o
   8   8  11        141.71        163.40        25.82 o
   9   8  11         20.86          6.95        17.19 o
  10   8  11         29.26         16.83        16.90 o
  11   8  11         14.21         49.35        19.30 o
  12   8  11         75.54         67.51        20.19 o
 -17   9  11          3.98        -61.93        30.97 o
 -16   9  11         29.49          4.64        29.78 o
 -15   9  11         64.10        114.23        22.13 o
 -14   9  11         23.42         -0.99        18.22 o
 -13   9  11         55.35         45.80        17.02 o
 -12   9  11       1085.57       1111.69        65.96 o
 -11   9  11         70.31         54.66        18.22 o
 -10   9  11         24.35         39.85        13.89 o
  -9   9  11        332.28        350.36        33.43 o
  -8   9  11          0.74         -1.52        10.63 o
  -7   9  11          0.01         -8.34         8.20 o
  -6   9  11        158.84        145.37        17.92 o
  -5   9  11        764.42        776.17        40.48 o
  -4   9  11         33.95         41.53        10.08 o
  -3   9  11       1073.12       1029.84        38.60 o
  -2   9  11          2.16         22.95         7.85 o
  -1   9  11       2586.62       2676.68        67.54 o
   0   9  11        219.59        206.80        18.78 o
   1   9  11        721.02        659.53        38.78 o
   2   9  11        150.43        125.17        17.45 o
   3   9  11          3.96         -4.67         8.83 o
   4   9  11        741.29        708.92        42.44 o
   5   9  11         52.96         50.20        14.07 o
   6   9  11        599.53        525.25        43.67 o
   7   9  11        122.03         84.14        35.88 o
   8   9  11          0.09          7.71        13.84 o
   9   9  11          0.47        -21.23        16.91 o
  10   9  11         30.75         29.95        16.39 o
  11   9  11          1.02         17.56        18.28 o
  12   9  11         17.85         74.59        30.82 o
 -16  10  11        485.83        463.40        63.15 o
 -15  10  11         62.47         48.68        28.88 o
 -14  10  11        372.21        392.40        39.60 o
 -13  10  11        129.25        151.01        25.50 o
 -12  10  11        385.20        368.05        36.73 o
 -11  10  11        539.09        658.94        70.48 o
 -10  10  11        244.40        253.47        39.19 o
  -9  10  11        143.60        110.83        19.73 o
  -8  10  11         50.85         37.34        11.56 o
  -7  10  11         14.69         21.11        10.56 o
  -6  10  11          0.29         11.47         8.62 o
  -5  10  11         35.45         30.16         9.16 o
  -4  10  11        465.50        456.15        29.31 o
  -3  10  11        297.16        258.69        22.14 o
  -2  10  11        492.87        442.47        30.72 o
  -1  10  11        211.26        175.33        22.76 o
   0  10  11        674.99        660.85        58.73 o
   1  10  11         26.22         24.91         9.58 o
   2  10  11        453.85        421.05        37.10 o
   3  10  11         32.17         58.26        16.76 o
   4  10  11        126.74        111.59        18.53 o
   5  10  11        176.04        169.22        20.89 o
   6  10  11       1156.93       1180.80        54.43 o
   7  10  11        466.16        556.49        46.30 o
   8  10  11        227.53        286.32        33.73 o
   9  10  11         22.13         41.43        17.99 o
  10  10  11         26.36         22.75        24.07 o
  11  10  11          0.99         -5.15        33.35 o
 -16  11  11          3.62        -16.67        33.35 o
 -15  11  11        257.91        332.52        53.04 o
 -14  11  11          0.04        -13.88        14.71 o
 -13  11  11          1.59        -11.46        18.57 o
 -12  11  11        863.94        893.46        81.83 o
 -11  11  11        238.53        194.81        28.83 o
 -10  11  11        484.18        404.91        38.04 o
  -9  11  11        329.39        366.60        36.89 o
  -8  11  11         16.82         19.22        11.36 o
  -7  11  11         61.69         38.11        13.16 o
  -6  11  11         89.61         81.65        15.54 o
  -5  11  11        186.19        152.10        17.31 o
  -4  11  11         38.64         43.15        11.03 o
  -3  11  11         23.73          7.28         9.03 o
  -2  11  11         50.89         60.08        12.42 o
  -1  11  11        318.21        308.09        24.51 o
   0  11  11          0.00          6.64        11.29 o
   1  11  11         18.80         16.27        10.20 o
   2  11  11         13.44          2.70         9.69 o
   3  11  11        203.42        212.37        23.47 o
   4  11  11        367.87        329.32        29.75 o
   5  11  11        281.04        259.15        26.95 o
   6  11  11        421.91        503.01        38.79 o
   7  11  11         91.03         89.69        23.11 o
   8  11  11         94.34        101.83        30.26 o
   9  11  11         52.47         38.33        16.24 o
  10  11  11         60.23         75.39        34.80 o
 -15  12  11          7.11         28.58        38.11 o
 -14  12  11        171.88        179.00        38.74 o
 -13  12  11        141.21        156.80        34.95 o
 -12  12  11         33.41         24.35        15.59 o
 -11  12  11         12.63         54.92        18.08 o
 -10  12  11        104.89        167.63        25.39 o
  -9  12  11         87.84        105.91        20.71 o
  -8  12  11        251.31        212.15        24.43 o
  -7  12  11        302.45        318.74        29.91 o
  -6  12  11        210.54        196.11        23.18 o
  -5  12  11         47.98         32.27        13.65 o
  -4  12  11        631.73        717.50        42.61 o
  -3  12  11        617.06        609.09        36.39 o
  -2  12  11         19.91         23.41        10.39 o
  -1  12  11        174.64        154.87        24.68 o
   0  12  11         97.83         54.06        14.63 o
   1  12  11         50.20         44.43        14.05 o
   2  12  11          1.88          3.94        11.49 o
   3  12  11        467.30        471.33        45.73 o
   4  12  11          7.13         -6.92        11.92 o
   5  12  11        291.63        262.59        39.88 o
   6  12  11         10.87         14.76        16.16 o
   7  12  11         10.39         35.41        19.80 o
   8  12  11         24.10         67.83        24.96 o
   9  12  11         79.78         95.28        57.17 o
 -13  13  11        170.82        133.39        47.64 o
 -12  13  11          5.81        -15.90        24.52 o
 -11  13  11         33.12         29.49        34.46 o
 -10  13  11          9.23         -8.38        14.55 o
  -9  13  11         33.87         29.55        25.60 o
  -8  13  11        139.93        173.61        25.41 o
  -7  13  11         16.16         36.95        15.13 o
  -6  13  11        102.61         99.27        20.10 o
  -5  13  11        708.29        726.18        45.73 o
  -4  13  11          7.46         14.55        11.91 o
  -3  13  11        185.61        192.29        22.45 o
  -2  13  11         25.04          2.98        10.92 o
  -1  13  11         10.46         10.40        13.83 o
   0  13  11         48.15         74.31        20.31 o
   1  13  11         82.43         67.03        18.06 o
   2  13  11          9.64         11.59        22.69 o
   3  13  11        116.49         95.59        20.51 o
   4  13  11          8.22         19.92        15.52 o
   5  13  11         49.98         77.96        20.83 o
   6  13  11         19.37        -16.21        15.09 o
   7  13  11         94.39        120.75        29.69 o
 -13  14  11          0.58        -59.55        30.97 o
 -12  14  11         13.69         -7.15        28.58 o
 -11  14  11        259.09        190.72        35.97 o
 -10  14  11        112.11        120.99        42.55 o
  -9  14  11         11.30        -13.12        14.70 o
  -8  14  11          0.32         -2.64        14.26 o
  -7  14  11         39.27          3.60        14.64 o
  -6  14  11        119.88         98.63        21.01 o
  -5  14  11         52.70         47.86        17.54 o
  -4  14  11         67.06         44.50        17.31 o
  -3  14  11         92.31         41.54        15.98 o
  -2  14  11        211.80        230.26        26.24 o
  -1  14  11          0.00         -3.00        13.35 o
   0  14  11         36.46         47.84        20.97 o
   1  14  11        179.04        135.13        24.50 o
   2  14  11          3.71         -4.07        13.00 o
   3  14  11         10.09          0.68        14.44 o
   4  14  11        123.39         78.25        20.83 o
   5  14  11         40.69         57.04        21.32 o
   6  14  11        507.68        539.05        65.87 o
 -10  15  11        151.29        183.41        57.17 o
  -9  15  11        145.84        170.10        28.99 o
  -8  15  11        139.00        105.48        24.24 o
  -7  15  11         87.72         85.34        20.34 o
  -6  15  11         24.40         18.52        15.99 o
  -5  15  11         50.20         53.63        19.91 o
  -4  15  11         19.29         25.96        14.59 o
  -3  15  11         56.49         81.81        17.73 o
  -2  15  11          7.84         -2.96        17.01 o
  -1  15  11        143.44        117.04        25.10 o
   0  15  11         39.78         62.41        19.84 o
   1  15  11          5.36         -4.11        14.56 o
   2  15  11          2.65         24.67        17.12 o
   3  15  11         11.72          6.41        19.60 o
   4  15  11          0.03         -3.68        22.35 o
   5  15  11         47.90         88.13        42.88 o
   6  15  11        196.33        161.98        47.64 o
  -8  16  11         82.56         54.79        47.64 o
  -7  16  11          3.31         -8.34        20.21 o
  -6  16  11          0.01        -27.59        13.79 o
  -5  16  11          0.86          3.30        16.85 o
  -4  16  11         30.22         46.02        17.03 o
  -3  16  11         32.33         32.84        14.77 o
  -2  16  11          3.51         -0.16        15.95 o
  -1  16  11        146.94        180.38        27.70 o
   0  16  11          0.00         33.08        17.33 o
   1  16  11         35.97         32.36        20.75 o
   2  16  11          1.24         23.82        35.73 o
  -5  17  11         60.77         66.70        42.88 o
  -4  17  11          9.15         26.20        33.35 o
  -3  17  11          6.49         -2.38        38.11 o
  -2  17  11         78.13        119.10        54.79 o
 -19   0  12          1.70        -20.16        21.70 o
 -18   0  12        304.57        348.38        37.23 o
 -17   0  12        255.43        325.82        34.62 o
 -16   0  12         39.05         42.09        15.63 o
 -15   0  12        121.22         89.95        19.57 o
 -14   0  12          4.93          5.97        10.46 o
 -13   0  12        509.41        488.91        39.15 o
 -12   0  12        628.37        470.95        54.79 o
 -11   0  12        537.56        417.35        46.30 o
 -10   0  12         40.92         46.64        15.93 o
  -9   0  12       3789.93       3820.98       143.94 o
  -8   0  12        184.16        169.56        24.81 o
  -7   0  12        561.45        575.82        36.73 o
  -6   0  12        244.25        177.29        16.11 o
  -5   0  12       5074.32       5213.60       109.32 o
  -4   0  12       2141.04       2275.17        83.41 o
  -3   0  12         90.26         70.27        11.13 o
  -2   0  12        433.87        346.51        22.23 o
  -1   0  12          0.01          3.67         7.73 o
   0   0  12        437.95        479.22        26.80 o
   1   0  12       1224.05       1186.06        37.71 o
   2   0  12         12.05          5.96         6.99 o
   3   0  12         76.64         57.71        14.62 o
   4   0  12       1724.19       1764.20        73.03 o
   5   0  12         21.09         20.25        15.16 o
   6   0  12        474.02        436.86        70.27 o
   7   0  12       2482.10       2084.61       105.47 o
   8   0  12        218.39        230.13        46.45 o
   9   0  12        161.52        129.24        28.63 o
  10   0  12         62.45         69.64        28.04 o
  11   0  12         16.40         27.24        50.02 o
  12   0  12        468.18        636.68        70.68 o
  13   0  12        748.91       1064.39        96.01 o
  14   0  12         51.41         57.17        40.49 o
 -19   1  12         19.97         24.47        15.09 o
 -18   1  12         24.69          8.94        10.77 o
 -17   1  12         69.21        102.64        16.23 o
 -16   1  12         27.89         30.41        10.64 o
 -15   1  12         53.57         82.99        12.86 o
 -14   1  12        286.13        286.93        22.95 o
 -13   1  12         35.80         24.20         9.47 o
 -12   1  12       1057.03       1047.76        42.26 o
 -11   1  12        131.67        123.42        14.28 o
 -10   1  12        971.35        908.12        35.73 o
  -9   1  12        707.65        701.96        32.12 o
  -8   1  12          7.32          9.31         6.46 o
  -7   1  12        138.25        105.74        11.72 o
  -6   1  12        217.80        237.85        14.01 o
  -5   1  12         74.12         92.17         9.26 o
  -4   1  12       1376.49       1536.59        35.74 o
  -3   1  12       1020.89        996.27        24.38 o
  -2   1  12          0.89         -5.34         4.03 o
  -1   1  12       1590.81       1738.41        36.76 o
   0   1  12        858.16        957.81        25.01 o
   1   1  12        654.36        674.64        23.43 o
   2   1  12        811.21        791.31        25.17 o
   3   1  12        154.08        137.00        16.73 o
   4   1  12        163.99        141.98        17.34 o
   5   1  12       1838.58       1910.30        59.54 o
   6   1  12        589.53        426.80        31.21 o
   7   1  12        105.79        113.38        21.53 o
   8   1  12        136.45         94.68        17.67 o
   9   1  12        183.15        182.24        28.88 o
  10   1  12        630.33        610.51        47.66 o
  11   1  12         91.87         81.52        19.51 o
  12   1  12         48.71         76.29        19.39 o
  13   1  12        192.94        259.16        31.00 o
  14   1  12         46.64        114.32        78.61 o
 -19   2  12        289.35        251.28        39.26 o
 -18   2  12          1.11        -20.92        10.46 o
 -17   2  12        312.52        276.44        30.43 o
 -16   2  12         67.26         73.42        13.14 o
 -15   2  12         33.03         42.29        12.18 o
 -14   2  12        311.20        284.42        22.76 o
 -13   2  12          3.09          5.26         7.74 o
 -12   2  12         36.64         40.61         9.95 o
 -11   2  12          8.93          5.15         7.29 o
 -10   2  12        165.83        138.20        13.96 o
  -9   2  12         11.60         10.18         7.37 o
  -8   2  12         55.48         46.22         8.08 o
  -7   2  12        104.56        119.59        15.67 o
  -6   2  12        414.14        404.44        26.17 o
  -5   2  12         64.46         70.79         8.94 o
  -4   2  12       1002.74       1066.19        29.43 o
  -3   2  12        544.08        561.35        23.51 o
  -2   2  12        315.02        369.51        19.41 o
  -1   2  12          6.74          0.36         4.79 o
   0   2  12        239.44        240.20        15.34 o
   1   2  12        706.71        731.66        25.02 o
   2   2  12        154.19        113.01        12.47 o
   3   2  12        110.46         91.61        11.36 o
   4   2  12          2.05         -1.87         9.24 o
   5   2  12        124.33        110.29        16.34 o
   6   2  12          3.04         -5.93         8.15 o
   7   2  12          0.12          2.88         8.90 o
   8   2  12          0.08          1.21         9.32 o
   9   2  12         19.75         11.41        11.75 o
  10   2  12          6.40          8.37        11.33 o
  11   2  12          1.40         -3.76        16.10 o
  12   2  12          2.29         -3.67        20.97 o
  13   2  12          8.46         35.87        16.69 o
  14   2  12         17.96        -16.67        33.35 o
 -19   3  12        178.59        170.93        30.43 o
 -18   3  12        188.00        213.16        23.86 o
 -17   3  12        102.07         99.85        15.85 o
 -16   3  12        253.31        255.80        22.78 o
 -15   3  12         18.59          0.16         9.59 o
 -14   3  12         85.75         99.59        14.46 o
 -13   3  12        316.33        262.03        21.48 o
 -12   3  12        205.87        188.67        17.53 o
 -11   3  12       1205.88       1181.34        39.72 o
 -10   3  12         51.40         50.11        10.41 o
  -9   3  12         73.02         55.42        10.38 o
  -8   3  12        600.83        536.97        38.17 o
  -7   3  12         12.75         13.96         7.30 o
  -6   3  12        105.69         91.24        10.60 o
  -5   3  12         88.49         78.78         9.68 o
  -4   3  12         17.48         11.18         5.87 o
  -3   3  12          7.75          6.77         5.49 o
  -2   3  12        763.08        800.78        26.57 o
  -1   3  12        915.42        917.73        28.92 o
   0   3  12         56.40         49.42         8.62 o
   1   3  12        292.26        238.19        15.25 o
   2   3  12       1586.85       1577.89        44.97 o
   3   3  12        587.75        586.85        33.56 o
   4   3  12          8.09         -7.64         7.22 o
   5   3  12        173.66        183.54        20.25 o
   6   3  12        892.96        891.01        47.74 o
   7   3  12        206.27        193.48        22.34 o
   8   3  12          0.02         -1.20        12.27 o
   9   3  12        203.97        214.19        24.29 o
  10   3  12        166.83        145.28        20.30 o
  11   3  12        159.70        230.30        26.38 o
  12   3  12          7.54        -21.48        12.40 o
  13   3  12        200.18        232.18        27.16 o
 -19   4  12          8.79          9.03        19.91 o
 -18   4  12          0.97         11.12        12.97 o
 -17   4  12        320.24        347.61        32.93 o
 -16   4  12        388.63        364.12        27.73 o
 -15   4  12         21.95          1.72         9.22 o
 -14   4  12        213.89        229.76        20.30 o
 -13   4  12        324.51        278.41        31.52 o
 -12   4  12        430.04        378.80        29.66 o
 -11   4  12        308.21        253.05        22.15 o
 -10   4  12          5.61         10.73         7.92 o
  -9   4  12        543.45        524.45        36.99 o
  -8   4  12        248.14        222.83        19.57 o
  -7   4  12         15.66         29.37         8.14 o
  -6   4  12          1.87         -1.54         5.79 o
  -5   4  12        923.34        828.78        31.61 o
  -4   4  12       2801.11       2971.48        62.52 o
  -3   4  12         48.32         38.75         8.32 o
  -2   4  12        119.37         61.40         9.30 o
  -1   4  12        172.18        195.55        17.15 o
   0   4  12        121.35        121.39        11.98 o
   1   4  12        583.01        489.29        30.13 o
   2   4  12         28.78         29.11         8.11 o
   3   4  12         13.19         21.33         8.04 o
   4   4  12        945.88        904.30        45.29 o
   5   4  12        368.14        341.21        27.81 o
   6   4  12       1206.31       1237.78        54.94 o
   7   4  12        477.37        408.21        31.97 o
   8   4  12          0.70        -11.55         9.06 o
   9   4  12         96.60         67.06        24.90 o
  10   4  12         55.44         22.67        15.37 o
  11   4  12         22.77          5.93        13.23 o
  12   4  12        329.98        371.48        33.30 o
  13   4  12        269.79        329.37        45.23 o
 -19   5  12        114.90        226.29        64.31 o
 -18   5  12          2.70         16.04        19.50 o
 -17   5  12         15.04         29.56        14.81 o
 -16   5  12         53.79         41.98        15.84 o
 -15   5  12         31.22         35.93        13.69 o
 -14   5  12          0.66          3.08         9.87 o
 -13   5  12        114.01         92.43        15.12 o
 -12   5  12        293.54        238.56        22.28 o
 -11   5  12        363.16        389.87        27.64 o
 -10   5  12        792.57        798.39        39.74 o
  -9   5  12        304.01        284.26        25.63 o
  -8   5  12        407.63        361.22        28.05 o
  -7   5  12        938.96        945.74        38.61 o
  -6   5  12          6.57          1.56         5.56 o
  -5   5  12          2.07          3.81         5.86 o
  -4   5  12          6.81          6.40         5.88 o
  -3   5  12        316.51        323.99        20.04 o
  -2   5  12        555.88        590.08        29.91 o
  -1   5  12         74.85         83.38        10.84 o
   0   5  12        696.33        683.25        28.88 o
   1   5  12        455.75        438.95        28.69 o
   2   5  12        377.92        362.84        25.92 o
   3   5  12       1496.97       1486.02        45.05 o
   4   5  12         19.61         27.97         8.85 o
   5   5  12       1172.27       1233.95        62.40 o
   6   5  12         29.17         28.75        11.07 o
   7   5  12         43.43         53.13        12.45 o
   8   5  12          1.04          4.07        10.77 o
   9   5  12        317.41        300.73        29.35 o
  10   5  12         90.19         87.34        18.53 o
  11   5  12         39.94         38.43        15.29 o
  12   5  12         29.31         31.30        17.90 o
  13   5  12          0.61         11.91        22.46 o
 -18   6  12          7.41         28.58        35.73 o
 -17   6  12         60.79         58.73        17.60 o
 -16   6  12          2.19          2.21        13.24 o
 -15   6  12         11.27         -1.68        11.51 o
 -14   6  12          0.09          1.56        10.90 o
 -13   6  12        241.24        197.96        22.83 o
 -12   6  12        305.36        297.16        36.27 o
 -11   6  12        321.88        396.20        33.00 o
 -10   6  12        470.71        524.92        36.16 o
  -9   6  12        160.11        156.69        21.62 o
  -8   6  12         11.95         -6.07         8.77 o
  -7   6  12        107.95         89.25        14.76 o
  -6   6  12        238.42        266.28        20.81 o
  -5   6  12        145.80        134.71        13.85 o
  -4   6  12          4.35          6.71         6.09 o
  -3   6  12         17.98         19.19         6.54 o
  -2   6  12        507.37        481.03        27.67 o
  -1   6  12         46.55         47.20         9.26 o
   0   6  12       1960.23       2088.36        50.39 o
   1   6  12        722.89        773.61        33.69 o
   2   6  12         82.95         61.95        11.94 o
   3   6  12       1854.16       1912.98        53.56 o
   4   6  12         41.68         43.53        10.65 o
   5   6  12          3.22         11.43         9.99 o
   6   6  12        131.20        135.71        18.11 o
   7   6  12        435.78        431.49        33.36 o
   8   6  12        114.94         91.32        18.07 o
   9   6  12          9.56          8.16        12.65 o
  10   6  12         64.62         80.87        33.12 o
  11   6  12         22.71         11.56        14.21 o
  12   6  12         52.08         97.57        20.72 o
  13   6  12         70.36        119.10        42.88 o
 -17   7  12          7.94         -1.07        16.93 o
 -16   7  12         51.47         80.69        20.53 o
 -15   7  12        396.89        334.07        35.52 o
 -14   7  12        234.91        198.12        26.82 o
 -13   7  12         36.24         39.81        17.88 o
 -12   7  12        117.30        121.26        21.24 o
 -11   7  12        934.76        974.42        59.21 o
 -10   7  12        430.33        393.53        36.67 o
  -9   7  12        162.50        144.36        20.35 o
  -8   7  12        102.93         91.69        16.50 o
  -7   7  12         38.88         43.63        11.66 o
  -6   7  12          3.29          2.02         7.76 o
  -5   7  12        167.31        189.78        26.34 o
  -4   7  12         66.46         59.89        11.12 o
  -3   7  12         38.98         36.86         9.10 o
  -2   7  12        225.83        179.05        17.46 o
  -1   7  12          2.70         -0.76         6.75 o
   0   7  12        615.02        617.90        39.16 o
   1   7  12       1816.16       1867.60        59.34 o
   2   7  12         73.77         51.92        12.21 o
   3   7  12         85.10         70.78        13.74 o
   4   7  12       2208.39       2355.18        90.58 o
   5   7  12        935.87        899.30        57.20 o
   6   7  12        924.76        953.27        52.49 o
   7   7  12        406.20        370.78        31.41 o
   8   7  12        229.80        239.20        26.34 o
   9   7  12         26.83         53.36        15.78 o
  10   7  12         87.36        125.11        19.89 o
  11   7  12        159.87        131.12        30.29 o
  12   7  12         27.67         20.53        16.76 o
 -17   8  12        804.03        936.50        99.95 o
 -16   8  12        117.78        100.65        24.41 o
 -15   8  12         34.22         35.08        16.09 o
 -14   8  12          6.10         23.52        15.68 o
 -13   8  12         93.36         87.27        20.03 o
 -12   8  12         34.95         45.66        15.97 o
 -11   8  12        452.25        445.01        42.63 o
 -10   8  12        212.45        198.24        25.25 o
  -9   8  12         20.27         14.94        12.72 o
  -8   8  12        373.01        409.10        35.93 o
  -7   8  12         85.31         72.66        13.80 o
  -6   8  12        838.00        851.88        42.88 o
  -5   8  12       2052.34       2135.42        58.15 o
  -4   8  12        715.84        642.49        33.91 o
  -3   8  12        808.64        795.30        43.19 o
  -2   8  12         44.51         53.28        12.25 o
  -1   8  12         48.89         34.87         9.60 o
   0   8  12       1029.07       1135.44        46.68 o
   1   8  12       2632.45       2839.94        79.48 o
   2   8  12         10.34         16.78        19.76 o
   3   8  12          2.44          6.51         9.11 o
   4   8  12        152.17        122.85        17.92 o
   5   8  12        518.60        491.50        41.89 o
   6   8  12        169.99        194.94        26.37 o
   7   8  12         10.57         -3.66        13.17 o
   8   8  12         32.36         45.24        15.57 o
   9   8  12         23.02         44.29        17.54 o
  10   8  12          0.62        -20.51        21.93 o
  11   8  12         40.91        119.07        24.40 o
 -16   9  12         48.78         29.06        19.09 o
 -15   9  12         39.34         26.52        17.19 o
 -14   9  12        174.75        228.83        30.20 o
 -13   9  12         30.46         32.43        21.58 o
 -12   9  12        355.62        337.37        49.85 o
 -11   9  12         24.44         12.63        13.50 o
 -10   9  12          0.11        -18.53        10.31 o
  -9   9  12        103.79        124.47        21.30 o
  -8   9  12         53.86         65.44        15.92 o
  -7   9  12          8.38         16.45         8.94 o
  -6   9  12        101.36         79.89        14.10 o
  -5   9  12          1.83          2.28         7.53 o
  -4   9  12        268.79        320.20        25.03 o
  -3   9  12         40.88         47.92        10.63 o
  -2   9  12        457.45        458.92        29.34 o
  -1   9  12        795.88        725.83        44.39 o
   0   9  12        222.56        188.98        21.94 o
   1   9  12         38.86         53.16        12.87 o
   2   9  12         18.24         26.97        11.67 o
   3   9  12        836.22        904.29        49.36 o
   4   9  12         21.60         20.09        12.15 o
   5   9  12         43.18         69.36        18.67 o
   6   9  12        194.48        170.97        28.35 o
   7   9  12         50.75         36.77        17.59 o
   8   9  12         20.49         10.97        15.85 o
   9   9  12         90.21         67.19        25.10 o
  10   9  12        148.29        143.90        26.46 o
  11   9  12         10.39        -39.88        25.74 o
 -16  10  12         48.28         66.70        45.26 o
 -15  10  12        436.40        483.85        46.63 o
 -14  10  12         42.15         38.91        17.75 o
 -13  10  12        220.47        161.06        26.59 o
 -12  10  12        115.72         96.20        20.57 o
 -11  10  12          4.98          8.04        13.28 o
 -10  10  12          1.89         -6.44        10.81 o
  -9  10  12        236.72        244.21        39.21 o
  -8  10  12         29.30         52.63        14.70 o
  -7  10  12        183.83        214.39        23.34 o
  -6  10  12          0.73         -6.43         9.16 o
  -5  10  12        230.70        235.85        23.97 o
  -4  10  12        825.47        859.55        41.99 o
  -3  10  12       1174.60       1203.76        45.81 o
  -2  10  12          8.97         -0.56         7.59 o
  -1  10  12         82.30         74.40        17.57 o
   0  10  12          0.00        -16.28        10.92 o
   1  10  12         35.89         -0.12         9.28 o
   2  10  12        450.62        442.54        33.76 o
   3  10  12          2.22          2.62        10.59 o
   4  10  12          0.41         -7.43        12.89 o
   5  10  12         69.11         43.20        14.01 o
   6  10  12        149.45        148.12        48.13 o
   7  10  12        506.77        510.86        44.36 o
   8  10  12        138.61        123.75        26.51 o
   9  10  12         33.21        -12.04        16.83 o
  10  10  12         59.58         85.90        31.97 o
 -15  11  12          6.72         -0.90        24.03 o
 -14  11  12        232.91        249.58        32.67 o
 -13  11  12          3.97          5.60        14.26 o
 -12  11  12        271.18        312.12        35.12 o
 -11  11  12        514.52        536.47        45.18 o
 -10  11  12         97.47         81.08        27.88 o
  -9  11  12        157.11        156.41        34.04 o
  -8  11  12          0.22          3.23        13.02 o
  -7  11  12        259.80        287.47        26.93 o
  -6  11  12        184.57        132.40        19.14 o
  -5  11  12         14.24         -5.36        10.33 o
  -4  11  12         89.49         71.23        13.31 o
  -3  11  12          0.44         11.00         9.49 o
  -2  11  12         17.59          3.18         8.94 o
  -1  11  12        309.06        228.27        26.16 o
   0  11  12          0.28         10.16        12.38 o
   1  11  12        126.57        129.04        19.67 o
   2  11  12        104.08         81.13        16.57 o
   3  11  12         14.71         16.21        11.70 o
   4  11  12         35.90         20.58        11.55 o
   5  11  12         48.65         42.86        15.55 o
   6  11  12        669.29        746.19        55.42 o
   7  11  12          0.71         -8.03        13.68 o
   8  11  12        230.44        307.78        46.76 o
   9  11  12          3.89         12.89        19.33 o
  10  11  12         15.79         26.20        28.58 o
 -14  12  12          7.82        -28.09        29.78 o
 -13  12  12          2.50        -30.97        15.48 o
 -12  12  12         29.83         37.62        19.52 o
 -11  12  12        465.31        491.89        45.80 o
 -10  12  12          1.61         -3.92        16.06 o
  -9  12  12          1.37         -8.39        14.14 o
  -8  12  12         11.98         11.23        18.57 o
  -7  12  12        168.89        146.48        20.50 o
  -6  12  12        371.07        394.78        33.49 o
  -5  12  12          0.20          2.55        11.10 o
  -4  12  12        148.48        126.06        18.24 o
  -3  12  12          3.03         -8.55         9.09 o
  -2  12  12          0.42         13.11         9.61 o
  -1  12  12          2.98          3.61        10.98 o
   0  12  12         47.71         36.86        14.11 o
   1  12  12        405.15        402.08        33.75 o
   2  12  12         24.17         34.91        13.90 o
   3  12  12         29.72         36.93        13.64 o
   4  12  12         11.45          0.55        16.16 o
   5  12  12        324.14        449.80        47.10 o
   6  12  12        321.13        481.93        54.65 o
   7  12  12        252.71        287.41        42.30 o
   8  12  12         11.82         26.20        40.49 o
 -13  13  12         61.67          9.53        38.11 o
 -12  13  12        244.36        270.32        62.03 o
 -11  13  12          0.98        -24.41        15.81 o
 -10  13  12         47.16         85.20        24.17 o
  -9  13  12          6.76         -1.90        20.89 o
  -8  13  12        164.83        137.18        27.23 o
  -7  13  12        142.47        191.05        26.30 o
  -6  13  12        118.75        111.91        23.90 o
  -5  13  12        143.36        159.83        24.82 o
  -4  13  12          1.84         -0.75        11.08 o
  -3  13  12         20.10         21.78        13.11 o
  -2  13  12          0.26         16.03        14.06 o
  -1  13  12       1267.77       1313.20        66.76 o
   0  13  12          1.59         -2.82        12.97 o
   1  13  12         29.14         43.60        15.79 o
   2  13  12          0.04         10.96        13.37 o
   3  13  12          1.10        -26.63        13.32 o
   4  13  12         25.04         28.58        17.48 o
   5  13  12        195.79        282.92        35.49 o
   6  13  12        321.06        298.44        36.07 o
 -11  14  12         52.63         23.82        40.49 o
 -10  14  12          0.25        -26.01        16.89 o
  -9  14  12         34.77         54.63        22.43 o
  -8  14  12         60.44         70.45        22.44 o
  -7  14  12        373.10        392.25        40.00 o
  -6  14  12         22.12         27.20        19.94 o
  -5  14  12         16.50         -0.12        18.22 o
  -4  14  12         47.66         36.00        15.93 o
  -3  14  12         37.63         29.85        14.67 o
  -2  14  12         64.82        112.90        22.62 o
  -1  14  12        349.59        284.84        32.77 o
   0  14  12          2.63          1.51        15.06 o
   1  14  12          0.57         -0.08        16.82 o
   2  14  12        437.46        485.62        52.95 o
   3  14  12        132.56        190.12        28.59 o
   4  14  12         24.46         -8.57        15.82 o
   5  14  12         12.06         38.11        33.35 o
   6  14  12        326.29        326.33        69.08 o
  -8  15  12         84.77         93.78        28.26 o
  -7  15  12          0.54        -29.05        14.53 o
  -6  15  12          1.88         -8.23        14.44 o
  -5  15  12         15.29         29.81        19.59 o
  -4  15  12          7.29         12.96        22.14 o
  -3  15  12          9.60         -4.12        16.16 o
  -2  15  12         69.54         81.41        28.19 o
  -1  15  12        124.91        136.75        25.89 o
   0  15  12         22.87         41.69        20.63 o
   1  15  12          0.35         19.77        16.68 o
   2  15  12         22.73         19.29        17.77 o
   3  15  12         10.73         38.11        33.35 o
   4  15  12          6.33        -50.02        28.58 o
  -7  16  12         13.00        -28.58        33.35 o
  -6  16  12        461.36        689.36        95.28 o
  -5  16  12          1.14         68.42        24.38 o
  -4  16  12         25.70         21.44        21.90 o
  -3  16  12         16.41         66.70        28.63 o
  -2  16  12         58.30        114.28        44.07 o
  -1  16  12          1.87         -2.38        35.73 o
   0  16  12         26.97          0.00        38.11 o
 -19   1  13          0.38          4.99        13.77 o
 -18   1  13         19.37         24.36        12.11 o
 -17   1  13         64.29         66.26        13.27 o
 -16   1  13        123.19        106.83        17.43 o
 -15   1  13        216.37        211.75        20.60 o
 -14   1  13        361.97        326.40        25.43 o
 -13   1  13         22.16         12.62         8.82 o
 -12   1  13        482.00        412.14        29.31 o
 -11   1  13        320.47        278.35        23.46 o
 -10   1  13         41.64         31.69         7.94 o
  -9   1  13        203.10        150.32        14.50 o
  -8   1  13         75.18         67.08        14.19 o
  -7   1  13        435.29        459.38        24.87 o
  -6   1  13        137.93        105.30        11.64 o
  -5   1  13        247.63        179.34        13.99 o
  -4   1  13        848.12        890.73        26.78 o
  -3   1  13         38.46         32.86         6.66 o
  -2   1  13         84.40         72.01         9.13 o
  -1   1  13        271.19        252.49        15.25 o
   0   1  13         43.89         31.82         6.88 o
   1   1  13         15.36         17.83         6.49 o
   2   1  13        396.52        418.47        25.53 o
   3   1  13         44.20         44.34        10.20 o
   4   1  13        277.55        259.27        26.69 o
   5   1  13         11.72          3.71        10.07 o
   6   1  13          2.97         11.23        11.19 o
   7   1  13         59.76         39.05        21.32 o
   8   1  13        380.47        295.68        32.43 o
   9   1  13         56.98         73.86        18.32 o
  10   1  13         71.05         74.32        19.25 o
  11   1  13        133.73        100.06        22.00 o
  12   1  13         27.05          5.59        24.86 o
  13   1  13         24.32         14.54        58.36 o
 -19   2  13          0.01          2.13        17.07 o
 -18   2  13          0.03          6.15        11.16 o
 -17   2  13          3.24         14.60        11.53 o
 -16   2  13        348.15        307.41        25.44 o
 -15   2  13          0.80         -3.60        10.63 o
 -14   2  13        899.34       1008.60        45.44 o
 -13   2  13        281.36        195.76        21.79 o
 -12   2  13       1003.05        910.32        39.15 o
 -11   2  13       1000.28        878.13        37.61 o
 -10   2  13        953.57        948.25        38.75 o
  -9   2  13        725.97        706.89        36.17 o
  -8   2  13       1691.66       1662.60        69.42 o
  -7   2  13         27.00         11.76         9.41 o
  -6   2  13          0.78          4.44         5.69 o
  -5   2  13         55.70         48.01         8.23 o
  -4   2  13        174.62        148.53        12.59 o
  -3   2  13        215.95        159.74        12.98 o
  -2   2  13        297.30        274.71        16.31 o
  -1   2  13         21.84         13.82         6.10 o
   0   2  13         24.34         21.32         6.32 o
   1   2  13        227.78        176.79        13.71 o
   2   2  13          9.30          3.94         7.09 o
   3   2  13        134.67        123.59        16.87 o
   4   2  13       2525.85       2506.02        71.99 o
   5   2  13       1859.51       1755.76        58.76 o
   6   2  13        351.25        314.83        29.58 o
   7   2  13         19.30         12.00        12.16 o
   8   2  13        124.09        126.08        22.69 o
   9   2  13        509.74        393.14        55.01 o
  10   2  13         15.54         -9.22        13.92 o
  11   2  13         98.18         66.48        18.49 o
  12   2  13          2.52         16.44        17.57 o
  13   2  13        304.45        297.75        78.61 o
 -19   3  13         25.90         80.99        40.49 o
 -18   3  13         31.42         43.60        19.35 o
 -17   3  13        362.84        335.73        27.78 o
 -16   3  13        239.54        278.22        26.75 o
 -15   3  13         87.38         79.54        14.34 o
 -14   3  13        259.60        217.35        22.58 o
 -13   3  13          7.50          4.13         9.59 o
 -12   3  13       1532.25       1449.03        49.36 o
 -11   3  13        146.50        122.65        15.43 o
 -10   3  13        175.73        118.33        15.21 o
  -9   3  13       1989.65       2125.18        58.73 o
  -8   3  13        345.83        298.77        22.94 o
  -7   3  13        588.42        630.19        33.29 o
  -6   3  13       1735.41       1825.41        46.81 o
  -5   3  13        168.68        169.90        16.09 o
  -4   3  13         80.06         53.46         9.13 o
  -3   3  13         40.06         21.52         6.93 o
  -2   3  13        561.63        561.87        25.35 o
  -1   3  13         63.04         64.01         9.98 o
   0   3  13        220.17        186.82        13.84 o
   1   3  13          0.09         -3.11         6.39 o
   2   3  13        324.85        332.05        24.15 o
   3   3  13       4139.07       3977.29        99.26 o
   4   3  13        229.41        205.92        23.93 o
   5   3  13        974.40        982.69        48.09 o
   6   3  13         69.45         51.08        13.46 o
   7   3  13        190.30        189.07        22.40 o
   8   3  13         15.67         15.63        15.14 o
   9   3  13         18.11         20.45        12.78 o
  10   3  13        140.90        135.46        20.49 o
  11   3  13         34.33         27.45        21.66 o
  12   3  13          1.70          7.45        16.16 o
 -19   4  13          7.74          4.76        28.58 o
 -18   4  13         42.93         -3.11        16.62 o
 -17   4  13        100.33         74.98        15.68 o
 -16   4  13         81.06         61.03        14.97 o
 -15   4  13        188.08        154.47        19.91 o
 -14   4  13        717.06        616.09        43.32 o
 -13   4  13         20.82         31.16        10.86 o
 -12   4  13        524.42        508.36        32.97 o
 -11   4  13        193.61        203.67        20.39 o
 -10   4  13          7.27        -11.70         7.38 o
  -9   4  13         26.69          3.59        10.83 o
  -8   4  13       1216.17       1175.98        44.49 o
  -7   4  13        859.75        799.65        38.34 o
  -6   4  13         22.77         25.03         7.87 o
  -5   4  13         80.92         57.24        10.58 o
  -4   4  13         36.98         39.46         8.09 o
  -3   4  13         83.93         74.53        10.26 o
  -2   4  13        131.24        103.33        11.80 o
  -1   4  13        264.66        223.85        19.45 o
   0   4  13        260.37        273.07        25.61 o
   1   4  13        689.22        638.15        36.79 o
   2   4  13        540.16        569.17        30.92 o
   3   4  13        998.78        995.27        39.92 o
   4   4  13         99.22        126.33        19.52 o
   5   4  13         18.59         25.17        12.49 o
   6   4  13         29.03          8.66        11.53 o
   7   4  13          9.51          3.87        14.14 o
   8   4  13        171.03        142.93        20.27 o
   9   4  13         43.91         49.52        16.30 o
  10   4  13          0.14        -12.98        12.80 o
  11   4  13        121.28        160.12        22.80 o
  12   4  13         16.57          1.29        18.61 o
 -18   5  13        286.60        427.45        51.96 o
 -17   5  13        131.73        126.16        22.42 o
 -16   5  13         37.65         27.89        13.94 o
 -15   5  13         34.24         48.54        23.02 o
 -14   5  13          3.30         14.51        10.70 o
 -13   5  13         12.36          7.34        10.18 o
 -12   5  13        403.72        444.13        40.50 o
 -11   5  13        374.42        338.68        25.71 o
 -10   5  13        343.08        295.59        24.20 o
  -9   5  13       1294.42       1327.99        58.23 o
  -8   5  13        235.34        217.99        19.87 o
  -7   5  13         94.54         54.41        14.74 o
  -6   5  13        609.30        640.40        43.64 o
  -5   5  13        341.09        268.58        18.95 o
  -4   5  13        617.57        663.94        29.05 o
  -3   5  13          6.17          7.86         6.64 o
  -2   5  13        551.16        577.31        28.27 o
  -1   5  13         50.26         31.43         8.59 o
   0   5  13        169.57        180.22        17.27 o
   1   5  13       1808.86       1861.00        52.20 o
   2   5  13        393.71        368.66        24.73 o
   3   5  13       1710.19       1654.31        57.70 o
   4   5  13         95.47         88.87        15.05 o
   5   5  13         16.11          6.11        10.05 o
   6   5  13        193.15        175.76        21.93 o
   7   5  13          8.28         18.09        12.32 o
   8   5  13        233.78        214.75        25.65 o
   9   5  13         24.06         26.51        14.02 o
  10   5  13          0.24        -20.88        12.76 o
  11   5  13        137.46        165.28        24.08 o
  12   5  13        266.74        362.96        42.55 o
 -17   6  13         16.32         39.04        16.62 o
 -16   6  13        552.37        522.85        41.65 o
 -15   6  13         62.19         33.21        15.37 o
 -14   6  13         19.22         21.17        12.33 o
 -13   6  13         17.49          6.17        10.46 o
 -12   6  13         29.60         10.01        10.25 o
 -11   6  13         48.42         31.83        23.73 o
 -10   6  13        876.88        865.97        63.49 o
  -9   6  13        261.75        247.42        25.79 o
  -8   6  13         75.62         75.80        16.50 o
  -7   6  13        671.60        608.23        43.44 o
  -6   6  13          0.02          0.99         8.36 o
  -5   6  13        402.87        366.52        24.87 o
  -4   6  13          0.39         -1.68         9.66 o
  -3   6  13        908.54        928.57        36.98 o
  -2   6  13         11.94         23.25         8.43 o
  -1   6  13       1625.62       1757.70        46.17 o
   0   6  13         14.80         12.63         9.03 o
   1   6  13       1098.99        996.66        49.41 o
   2   6  13       1794.34       1727.48        50.92 o
   3   6  13         18.12          5.16         7.75 o
   4   6  13        555.93        547.65        36.41 o
   5   6  13       1293.66       1309.93        51.74 o
   6   6  13        799.57        853.83        48.58 o
   7   6  13         46.56         30.73        16.46 o
   8   6  13         73.08        101.86        19.95 o
   9   6  13        103.97        110.62        19.65 o
  10   6  13         77.51         75.05        20.03 o
  11   6  13          0.60         24.75        14.44 o
  12   6  13         43.30         50.21        30.30 o
 -17   7  13         15.42         11.88        23.59 o
 -16   7  13        134.27        108.02        22.13 o
 -15   7  13         25.00         71.94        19.70 o
 -14   7  13         11.62          4.19        13.96 o
 -13   7  13          4.81          6.64        12.46 o
 -12   7  13          8.82          5.82        12.69 o
 -11   7  13        235.12        227.03        29.25 o
 -10   7  13        139.17        137.50        29.57 o
  -9   7  13         64.86         44.27        14.71 o
  -8   7  13        552.10        547.93        57.44 o
  -7   7  13        907.24        904.49        53.83 o
  -6   7  13        807.45        920.23        47.95 o
  -5   7  13        199.95        187.55        18.62 o
  -4   7  13        146.25        154.51        16.33 o
  -3   7  13         13.68         21.17         9.63 o
  -2   7  13        492.96        476.84        29.42 o
  -1   7  13        899.84        971.87        41.65 o
   0   7  13        982.82       1027.07        46.48 o
   1   7  13        595.05        571.61        36.88 o
   2   7  13        351.36        305.61        26.39 o
   3   7  13       1016.55        984.87        48.12 o
   4   7  13        522.24        525.32        42.16 o
   5   7  13         52.86         68.40        18.76 o
   6   7  13          9.15          3.29        13.57 o
   7   7  13         44.57         40.71        17.24 o
   8   7  13          6.64        -12.31        14.46 o
   9   7  13          0.21        -23.37        13.37 o
  10   7  13        188.36        216.18        30.90 o
  11   7  13         35.32         28.42        23.06 o
 -16   8  13         86.67        101.76        22.92 o
 -15   8  13        195.05        195.92        29.71 o
 -14   8  13        195.74        156.78        34.04 o
 -13   8  13        352.30        374.16        38.08 o
 -12   8  13        141.92        142.86        24.31 o
 -11   8  13          1.70          0.60        12.03 o
 -10   8  13          8.80         15.88        13.89 o
  -9   8  13          0.01          6.14        11.27 o
  -8   8  13        185.84        191.65        24.93 o
  -7   8  13        604.24        659.40        46.43 o
  -6   8  13       1294.70       1332.80        50.16 o
  -5   8  13         33.40         30.62         8.82 o
  -4   8  13        691.35        745.39        38.18 o
  -3   8  13        198.24        166.11        17.88 o
  -2   8  13       1394.04       1538.88        48.62 o
  -1   8  13         64.48         74.36        13.94 o
   0   8  13        217.72        197.04        21.71 o
   1   8  13        126.84        126.44        18.08 o
   2   8  13        179.40        171.04        20.79 o
   3   8  13         12.32         -4.36        10.42 o
   4   8  13        278.39        231.79        24.44 o
   5   8  13          7.64         -3.48        12.97 o
   6   8  13         17.31          7.71        14.44 o
   7   8  13          2.16        -20.53        11.64 o
   8   8  13          0.06        -14.08        22.00 o
   9   8  13          8.40        -16.65        15.09 o
  10   8  13          1.00         25.30        18.91 o
 -16   9  13         33.92        100.92        31.87 o
 -15   9  13        130.42         88.69        21.42 o
 -14   9  13          0.72         -7.07        13.22 o
 -13   9  13         41.39         47.47        18.52 o
 -12   9  13         57.44         61.80        19.30 o
 -11   9  13          5.89         -0.85        13.50 o
 -10   9  13          2.69          2.54        11.82 o
  -9   9  13         72.81         65.03        17.02 o
  -8   9  13        300.63        286.97        31.11 o
  -7   9  13        325.49        299.00        27.19 o
  -6   9  13        324.14        315.34        27.54 o
  -5   9  13        226.94        255.15        24.88 o
  -4   9  13         19.66         16.99         8.83 o
  -3   9  13        520.17        473.85        30.87 o
  -2   9  13        217.82        206.20        19.98 o
  -1   9  13         16.01         24.63        11.42 o
   0   9  13        467.40        429.05        32.31 o
   1   9  13        361.10        329.80        28.87 o
   2   9  13        872.80        851.17        47.95 o
   3   9  13        680.64        696.39        53.92 o
   4   9  13        194.61        165.25        21.52 o
   5   9  13          0.15         -7.74        13.10 o
[truncated: 124,092 more chars]
